# Supplementary material for: Diaqua­(1,4,8,11-tetra­aza­cyclo­tetra­deca­ne)nickel(II) fumarate tetra­hydrate
Source: Acta Crystallogr Sect E Struct Rep Online. 2010 Jun 5;66(Pt 7):m737–8. doi: 10.1107/S1600536810020064 (PMC3007087; doi:10.1107/S1600536810020064)
Supplement: Supplementary file 1 [file e-66-0m737-sup1.cif]

##############################################################################
###                                                                        ###
###        Electronic paper (Acta Crystallographica Section E)             ###
###                                                                        ###
##############################################################################
#                                                                            #
# This CIF contains the data in a paper accepted for publication in Acta     #
# Crystallographica Section E. It conforms to the requirements of Notes      #
# for Authors for Section E, and has been peer reviewed under the auspices   #
# of the IUCr Commission on Journals.                                        #
#                                                                            #
# Full details of the Crystallographic Information File format               #
# are given in the paper "The Crystallographic Information File (CIF):       #
# a New Standard Archive File for Crystallography" by S. R. Hall, F. H.      #
# Allen and I. D. Brown [Acta Cryst. (1991), A47, 655-685].                  #
#                                                                            #
# The current version of the core CIF dictionary is obtainable from          #
# ftp://ftp.iucr.org/pub/cif_core.dic. The current version number is 2.4.    #
#                                                                            #
# Software is freely available for graphical display of the structure(s) in  #
# this CIF.  For information consult the CIF home page http://www.iucr.org/  #
# cif/home.html                                                              #
#                                                                            #
# This file may be used for bona fide research purposes within the           #
# scientific community so long as proper attribution is given to the journal # 
# article from which it was obtained.                                        #
#                                                                            #
##############################################################################
                                             
data_global
_audit_creation_method     'form.cif (version 2.0)'
_journal_data_validation_number     ?
_journal_date_recd_electronic     2010-05-13
_journal_date_accepted     2010-05-27
_journal_name_full     'Acta Crystallographica, Section E'
_journal_year     2010
_journal_volume     66
_journal_issue      7
_journal_page_first     m737
_journal_page_last     m738
_journal_paper_category     QM
_journal_coeditor_code     TK2677
_publ_contact_author_name     'Prof. Fun, Hoong-Kun'
_publ_contact_author_address
;
      X-ray Crystallography Unit
      School of Physics
      Universiti Sains Malaysia
      11800 USM, Penang
      MALAYSIA
;
_publ_contact_author_email     'hkfun@usm.my'
_publ_contact_author_fax     '604 6579150'
_publ_contact_author_phone     '604 6533652'
_publ_section_title
;
Diaqua(1,4,8,11-tetraazacyclotetradecane)nickel(II) fumarate tetrahydrate
;
loop_
    _publ_author_name
    _publ_author_footnote
    _publ_author_address
    'Shao Liang Lim' ?
;
      Faculty of Engineering and Science
      Universiti Tunku Abdul Rahman
      53300 Kuala Lumpur
      Malaysia
;
    'Chew Hee Ng' ?
;
      Faculty of Engineering and Science
      Universiti Tunku Abdul Rahman
      53300 Kuala Lumpur
      Malaysia
;
    'Siang Guan Teoh' ?
;
      School of Chemical Science
      Universiti Sains Malaysia
      11800 USM, Penang
      Malaysia
;
    'Wan-Sin Loh'
;
      Thomson Reuters ResearcherID: C-7581-2009.
;
;
      X-ray Crystallography Unit
      School of Physics
      Universiti Sains Malaysia
      11800 USM, Penang
      Malaysia
;
    'Hoong-Kun Fun'
;
      Thomson Reuters ResearcherID: A-3561-2009.
;
;
      X-ray Crystallography Unit
      School of Physics
      Universiti Sains Malaysia
      11800 USM, Penang
      Malaysia
;
data_I
_audit_creation_method     SHELXL-97
_chemical_name_systematic
;
Diaqua(1,4,8,11-tetraazacyclotetradecane)nickel(II) fumarate tetrahydrate
;
_chemical_name_common
;
Diaqua(1,4,8,11-tetraazacyclotetradecane)nickel(II) fumarate tetrahydrate
;
_chemical_formula_moiety     'C10 H28 N4 Ni O2 2+, C4 H2 O4 2-, 4(H2 O)'
_chemical_formula_sum     'C14 H38 N4 Ni O10'
_chemical_formula_iupac     '[Ni (C10 H24 N4) (H2 O)2] (C4 H2 O4), 4H2 O'
_chemical_formula_weight     481.19
_chemical_melting_point     ?
_symmetry_cell_setting     triclinic
_symmetry_space_group_name_H-M     'P -1'
_symmetry_space_group_name_Hall     '-P 1'
loop_
    _symmetry_equiv_pos_as_xyz
    'x, y, z'
    '-x, -y, -z'
_cell_length_a     6.9913(5)
_cell_length_b     8.8313(7)
_cell_length_c     9.3147(8)
_cell_angle_alpha     73.165(2)
_cell_angle_beta     79.207(2)
_cell_angle_gamma     85.227(2)
_cell_volume     540.47(7)
_cell_formula_units_Z     1
_cell_measurement_reflns_used     9982
_cell_measurement_theta_min     3.75
_cell_measurement_theta_max     35.11
_cell_measurement_temperature     100.00(10)
_exptl_crystal_description     'block'
_exptl_crystal_colour     'purple'
_exptl_crystal_size_max     0.47
_exptl_crystal_size_mid     0.44
_exptl_crystal_size_min     0.24
_exptl_crystal_density_diffrn     1.478
_exptl_crystal_density_meas     ?
_exptl_crystal_density_method     'not measured'
_exptl_crystal_F_000     258
_exptl_absorpt_coefficient_mu     0.954
_exptl_absorpt_correction_type     multi-scan
_exptl_absorpt_process_details     '(<i>SADABS</i>; Bruker, 2009)'
_exptl_absorpt_correction_T_min     0.6652
_exptl_absorpt_correction_T_max     0.8054
_exptl_special_details
;
The crystal was placed in the cold stream of an Oxford Cryosystems Cobra
open-flow nitrogen cryostat (Cosier & Glazer, 1986) operating at 100.0(1) K.
;
_diffrn_ambient_temperature     100.00(10)
_diffrn_radiation_type     MoK\a
_diffrn_radiation_wavelength     0.71073
_diffrn_radiation_source     'fine-focus sealed tube'
_diffrn_radiation_monochromator     graphite
_diffrn_measurement_device_type
;
Bruker APEXII DUO CCD area-detector diffractometer
;
_diffrn_measurement_method     '\f and \w scans'
_diffrn_detector_area_resol_mean     ?
_diffrn_reflns_number     12800
_diffrn_reflns_av_R_equivalents     0.0171
_diffrn_reflns_av_sigmaI/netI     0.0178
_diffrn_reflns_theta_min     2.97
_diffrn_reflns_theta_max     34.00
_diffrn_reflns_theta_full     34.00
_diffrn_measured_fraction_theta_max     0.978
_diffrn_measured_fraction_theta_full     0.978
_diffrn_reflns_limit_h_min     -10
_diffrn_reflns_limit_h_max     10
_diffrn_reflns_limit_k_min     -13
_diffrn_reflns_limit_k_max     13
_diffrn_reflns_limit_l_min     -14
_diffrn_reflns_limit_l_max     14
_diffrn_standards_number     0
_diffrn_standards_interval_count     .
_diffrn_standards_interval_time     .
_diffrn_standards_decay_%     ?
_refine_special_details
;
 Refinement of F^2^ against ALL reflections.  The weighted R-factor wR and
 goodness of fit S are based on F^2^, conventional R-factors R are based
 on F, with F set to zero for negative F^2^. The threshold expression of
 F^2^ > 2sigma(F^2^) is used only for calculating R-factors(gt) etc. and is
 not relevant to the choice of reflections for refinement.  R-factors based
 on F^2^ are statistically about twice as large as those based on F, and R-
 factors based on ALL data will be even larger.
;
_reflns_number_total     4295
_reflns_number_gt     4219
_reflns_threshold_expression     I>2\s(I)
_refine_ls_structure_factor_coef     Fsqd
_refine_ls_matrix_type     full
_refine_ls_R_factor_all     0.0437
_refine_ls_R_factor_gt     0.0351
_refine_ls_wR_factor_gt     0.1068
_refine_ls_wR_factor_ref     0.1333
_refine_ls_goodness_of_fit_ref     1.301
_refine_ls_restrained_S_all     1.301
_refine_ls_number_reflns     4295
_refine_ls_number_parameters     142
_refine_ls_number_restraints     0
_refine_ls_hydrogen_treatment     mixed
_refine_ls_weighting_scheme     calc
_refine_ls_weighting_details
         'calc w=1/[\s^2^(Fo^2^)+(0.0892P)^2^+0.0620P] where P=(Fo^2^+2Fc^2^)/3'
_atom_sites_solution_hydrogens     geom
_atom_sites_solution_primary     direct
_atom_sites_solution_secondary     difmap
_refine_ls_shift/su_max     ?
_refine_ls_shift/su_max_lt     0.001
_refine_ls_shift/su_mean     0.000
_refine_diff_density_max     1.267
_refine_diff_density_min     -1.181
_refine_ls_extinction_method     'SHELXTL (Sheldrick, 2008)'
_refine_ls_extinction_coef     0.75(4)
_refine_ls_extinction_expression
                                  'Fc^*^=kFc[1+0.001xFc^2^\l^3^/sin(2\q)]^-1/4^'
loop_
    _atom_type_symbol
    _atom_type_description
    _atom_type_scat_dispersion_real
    _atom_type_scat_dispersion_imag
    _atom_type_scat_source
    'C' 'C' 0.0033 0.0016
                         'International Tables Vol C Tables 4.2.6.8 and 6.1.1.4'
    'H' 'H' 0.0000 0.0000
                         'International Tables Vol C Tables 4.2.6.8 and 6.1.1.4'
    'N' 'N' 0.0061 0.0033
                         'International Tables Vol C Tables 4.2.6.8 and 6.1.1.4'
    'O' 'O' 0.0106 0.0060
                         'International Tables Vol C Tables 4.2.6.8 and 6.1.1.4'
    'Ni' 'Ni' 0.3393 1.1124
                         'International Tables Vol C Tables 4.2.6.8 and 6.1.1.4'
_computing_data_collection     'APEX2 (Bruker, 2009)'
_computing_cell_refinement     'SAINT (Bruker, 2009)'
_computing_data_reduction     'SAINT (Bruker, 2009)'
_computing_structure_solution     'SHELXTL (Sheldrick, 2008)'
_computing_structure_refinement     'SHELXTL (Sheldrick, 2008)'
_computing_molecular_graphics     'SHELXTL (Sheldrick, 2008)'
_computing_publication_material
;
SHELXTL (Sheldrick, 2008) and PLATON (Spek, 2009)
;
loop_
    _atom_site_type_symbol
    _atom_site_label
    _atom_site_fract_x
    _atom_site_fract_y
    _atom_site_fract_z
    _atom_site_U_iso_or_equiv
    _atom_site_adp_type
    _atom_site_calc_flag
    _atom_site_refinement_flags
    _atom_site_occupancy
    _atom_site_disorder_assembly
    _atom_site_disorder_group
    Ni Ni1 1.0000 0.5000 0.0000 0.00889(11) Uani d S 1 . .
    O O1W 0.70136(13) 0.43457(11) 0.07879(11) 0.01471(17) Uani d . 1 . .
    H H1W1 0.5819 0.4284 0.1199 0.022 Uiso d R 1 . .
    H H2W1 0.7631 0.3578 0.1313 0.022 Uiso d R 1 . .
    N N1 0.90487(15) 0.73294(12) -0.04325(12) 0.01220(18) Uani d . 1 . .
    N N2 0.97429(15) 0.48188(12) -0.21216(12) 0.01229(18) Uani d . 1 . .
    C C1 0.97192(19) 0.83674(14) -0.19756(15) 0.0160(2) Uani d . 1 . .
    H H1A 1.1117 0.8476 -0.2125 0.019 Uiso calc R 1 . .
    H H1B 0.9108 0.9411 -0.2068 0.019 Uiso calc R 1 . .
    C C2 0.9231(2) 0.77130(15) -0.32091(15) 0.0188(2) Uani d . 1 . .
    H H2A 0.7853 0.7497 -0.2980 0.023 Uiso calc R 1 . .
    H H2B 0.9461 0.8528 -0.4173 0.023 Uiso calc R 1 . .
    C C3 1.0368(2) 0.62134(16) -0.34023(14) 0.0168(2) Uani d . 1 . .
    H H3A 1.0178 0.6032 -0.4344 0.020 Uiso calc R 1 . .
    H H3B 1.1746 0.6357 -0.3474 0.020 Uiso calc R 1 . .
    C C4 1.08394(18) 0.33580(15) -0.22827(14) 0.0154(2) Uani d . 1 . .
    H H4A 1.2220 0.3563 -0.2578 0.018 Uiso calc R 1 . .
    H H4B 1.0424 0.3011 -0.3070 0.018 Uiso calc R 1 . .
    C C5 0.95195(18) 0.79227(14) 0.07821(15) 0.0144(2) Uani d . 1 . .
    H H5A 0.8713 0.8855 0.0855 0.017 Uiso calc R 1 . .
    H H5B 1.0873 0.8217 0.0545 0.017 Uiso calc R 1 . .
    O O1 0.52695(16) 0.26163(11) 0.55707(11) 0.01632(18) Uani d . 1 . .
    O O2 0.52311(19) 0.08177(12) 0.78098(11) 0.0224(2) Uani d . 1 . .
    C C11 0.51455(17) 0.12258(13) 0.64080(13) 0.0124(2) Uani d . 1 . .
    C C12 0.48943(17) -0.00891(13) 0.57443(12) 0.0121(2) Uani d . 1 . .
    H H12A 0.4574 -0.1080 0.6408 0.014 Uiso calc R 1 . .
    O O2W 0.52940(14) 0.20503(11) 0.01387(11) 0.01441(17) Uani d . 1 . .
    H H1W2 0.5831 0.1689 -0.0597 0.022 Uiso d R 1 . .
    H H2W2 0.5251 0.1297 0.0954 0.022 Uiso d R 1 . .
    O O3W 0.42354(14) 0.50357(11) 0.31238(11) 0.01463(18) Uani d . 1 . .
    H H1W3 0.4170 0.5898 0.3362 0.022 Uiso d R 1 . .
    H H2W3 0.3993 0.4291 0.3948 0.022 Uiso d R 1 . .
    H H1N1 0.779(3) 0.719(3) -0.034(3) 0.018(5) Uiso d . 1 . .
    H H1N2 0.849(3) 0.463(3) -0.210(3) 0.015(5) Uiso d . 1 . .
loop_
    _atom_site_aniso_label
    _atom_site_aniso_U_11
    _atom_site_aniso_U_22
    _atom_site_aniso_U_33
    _atom_site_aniso_U_12
    _atom_site_aniso_U_13
    _atom_site_aniso_U_23
    Ni1 0.00948(13) 0.00806(13) 0.00991(13) -0.00033(7) -0.00201(7) -0.00347(8)
    O1W 0.0114(4) 0.0161(4) 0.0187(4) -0.0023(3) -0.0003(3) -0.0089(3)
    N1 0.0115(4) 0.0103(4) 0.0151(4) -0.0006(3) -0.0026(3) -0.0038(3)
    N2 0.0125(4) 0.0134(4) 0.0120(4) -0.0008(3) -0.0025(3) -0.0047(3)
    C1 0.0183(5) 0.0108(4) 0.0175(5) -0.0020(4) -0.0043(4) -0.0006(4)
    C2 0.0237(6) 0.0158(5) 0.0163(5) -0.0013(4) -0.0087(4) -0.0003(4)
    C3 0.0212(5) 0.0180(5) 0.0111(4) -0.0034(4) -0.0030(4) -0.0029(4)
    C4 0.0170(5) 0.0161(5) 0.0153(5) -0.0003(4) -0.0011(4) -0.0089(4)
    C5 0.0143(5) 0.0117(4) 0.0193(5) -0.0008(3) -0.0023(4) -0.0080(4)
    O1 0.0251(5) 0.0105(4) 0.0131(4) -0.0020(3) -0.0028(3) -0.0029(3)
    O2 0.0434(6) 0.0145(4) 0.0110(4) -0.0018(4) -0.0080(4) -0.0041(3)
    C11 0.0158(5) 0.0113(4) 0.0110(4) -0.0002(3) -0.0017(3) -0.0050(3)
    C12 0.0153(5) 0.0107(4) 0.0105(4) -0.0004(3) -0.0019(3) -0.0037(3)
    O2W 0.0174(4) 0.0131(4) 0.0146(4) -0.0020(3) -0.0032(3) -0.0061(3)
    O3W 0.0175(4) 0.0144(4) 0.0134(4) -0.0017(3) -0.0034(3) -0.0052(3)
_geom_special_details
;
 All esds (except the esd in the dihedral angle between two l.s. planes)
 are estimated using the full covariance matrix.  The cell esds are taken
 into account individually in the estimation of esds in distances, angles
 and torsion angles; correlations between esds in cell parameters are only
 used when they are defined by crystal symmetry.  An approximate (isotropic)
 treatment of cell esds is used for estimating esds involving l.s. planes.
;
loop_
    _geom_bond_atom_site_label_1
    _geom_bond_atom_site_label_2
    _geom_bond_site_symmetry_2
    _geom_bond_distance
    _geom_bond_publ_flag
    Ni1 N1 2_765 2.0564(10) ?
    Ni1 N1 . 2.0565(10) ?
    Ni1 N2 . 2.0699(10) ?
    Ni1 N2 2_765 2.0699(10) ?
    Ni1 O1W . 2.1478(9) ?
    Ni1 O1W 2_765 2.1478(9) ?
    O1W H1W1 . 0.8499 ?
    O1W H2W1 . 0.8506 ?
    N1 C5 . 1.4747(16) ?
    N1 C1 . 1.4772(17) ?
    N1 H1N1 . 0.88(2) ?
    N2 C3 . 1.4745(16) ?
    N2 C4 . 1.4761(16) ?
    N2 H1N2 . 0.90(2) ?
    C1 C2 . 1.5279(19) ?
    C1 H1A . 0.9700 ?
    C1 H1B . 0.9700 ?
    C2 C3 . 1.5253(19) ?
    C2 H2A . 0.9700 ?
    C2 H2B . 0.9700 ?
    C3 H3A . 0.9700 ?
    C3 H3B . 0.9700 ?
    C4 C5 2_765 1.5153(18) ?
    C4 H4A . 0.9700 ?
    C4 H4B . 0.9700 ?
    C5 C4 2_765 1.5153(18) ?
    C5 H5A . 0.9700 ?
    C5 H5B . 0.9700 ?
    O1 C11 . 1.2496(14) ?
    O2 C11 . 1.2615(14) ?
    C11 C12 . 1.5007(16) ?
    C12 C12 2_656 1.330(2) ?
    C12 H12A . 0.9300 ?
    O2W H1W2 . 0.8501 ?
    O2W H2W2 . 0.8496 ?
    O3W H1W3 . 0.8482 ?
    O3W H2W3 . 0.8537 ?
loop_
    _geom_angle_atom_site_label_1
    _geom_angle_atom_site_label_2
    _geom_angle_atom_site_label_3
    _geom_angle_site_symmetry_1
    _geom_angle_site_symmetry_3
    _geom_angle
    _geom_angle_publ_flag
    N1 Ni1 N1 2_765 . 180.0 ?
    N1 Ni1 N2 2_765 . 85.49(4) ?
    N1 Ni1 N2 . . 94.51(4) ?
    N1 Ni1 N2 2_765 2_765 94.51(4) ?
    N1 Ni1 N2 . 2_765 85.49(4) ?
    N2 Ni1 N2 . 2_765 179.9990(10)
                                 ?
    N1 Ni1 O1W 2_765 . 91.94(4) ?
    N1 Ni1 O1W . . 88.06(4) ?
    N2 Ni1 O1W . . 88.73(4) ?
    N2 Ni1 O1W 2_765 . 91.27(4) ?
    N1 Ni1 O1W 2_765 2_765 88.06(4) ?
    N1 Ni1 O1W . 2_765 91.94(4) ?
    N2 Ni1 O1W . 2_765 91.27(4) ?
    N2 Ni1 O1W 2_765 2_765 88.73(4) ?
    O1W Ni1 O1W . 2_765 180.0 ?
    Ni1 O1W H1W1 . . 165.2 ?
    Ni1 O1W H2W1 . . 77.0 ?
    H1W1 O1W H2W1 . . 107.7 ?
    C5 N1 C1 . . 113.05(9) ?
    C5 N1 Ni1 . . 106.83(7) ?
    C1 N1 Ni1 . . 116.66(8) ?
    C5 N1 H1N1 . . 112.6(16) ?
    C1 N1 H1N1 . . 108.2(16) ?
    Ni1 N1 H1N1 . . 98.8(16) ?
    C3 N2 C4 . . 112.55(10) ?
    C3 N2 Ni1 . . 114.93(8) ?
    C4 N2 Ni1 . . 105.98(7) ?
    C3 N2 H1N2 . . 109.8(15) ?
    C4 N2 H1N2 . . 105.3(14) ?
    Ni1 N2 H1N2 . . 107.8(15) ?
    N1 C1 C2 . . 111.84(10) ?
    N1 C1 H1A . . 109.2 ?
    C2 C1 H1A . . 109.2 ?
    N1 C1 H1B . . 109.2 ?
    C2 C1 H1B . . 109.2 ?
    H1A C1 H1B . . 107.9 ?
    C3 C2 C1 . . 115.74(11) ?
    C3 C2 H2A . . 108.3 ?
    C1 C2 H2A . . 108.3 ?
    C3 C2 H2B . . 108.3 ?
    C1 C2 H2B . . 108.3 ?
    H2A C2 H2B . . 107.4 ?
    N2 C3 C2 . . 111.79(10) ?
    N2 C3 H3A . . 109.3 ?
    C2 C3 H3A . . 109.3 ?
    N2 C3 H3B . . 109.3 ?
    C2 C3 H3B . . 109.3 ?
    H3A C3 H3B . . 107.9 ?
    N2 C4 C5 . 2_765 109.50(10) ?
    N2 C4 H4A . . 109.8 ?
    C5 C4 H4A 2_765 . 109.8 ?
    N2 C4 H4B . . 109.8 ?
    C5 C4 H4B 2_765 . 109.8 ?
    H4A C4 H4B . . 108.2 ?
    N1 C5 C4 . 2_765 109.30(9) ?
    N1 C5 H5A . . 109.8 ?
    C4 C5 H5A 2_765 . 109.8 ?
    N1 C5 H5B . . 109.8 ?
    C4 C5 H5B 2_765 . 109.8 ?
    H5A C5 H5B . . 108.3 ?
    O1 C11 O2 . . 124.55(11) ?
    O1 C11 C12 . . 119.64(10) ?
    O2 C11 C12 . . 115.81(10) ?
    C12 C12 C11 2_656 . 123.39(13) ?
    C12 C12 H12A 2_656 . 118.3 ?
    C11 C12 H12A . . 118.3 ?
    H1W2 O2W H2W2 . . 107.7 ?
    H1W3 O3W H2W3 . . 107.5 ?
loop_
    _geom_torsion_atom_site_label_1
    _geom_torsion_atom_site_label_2
    _geom_torsion_atom_site_label_3
    _geom_torsion_atom_site_label_4
    _geom_torsion_site_symmetry_1
    _geom_torsion_site_symmetry_2
    _geom_torsion_site_symmetry_3
    _geom_torsion_site_symmetry_4
    _geom_torsion
    _geom_torsion_publ_flag
    N2 Ni1 N1 C5 . . . . -166.65(8) ?
    N2 Ni1 N1 C5 2_765 . . . 13.35(8) ?
    O1W Ni1 N1 C5 . . . . 104.78(8) ?
    O1W Ni1 N1 C5 2_765 . . . -75.22(8) ?
    N2 Ni1 N1 C1 . . . . -39.09(9) ?
    N2 Ni1 N1 C1 2_765 . . . 140.91(9) ?
    O1W Ni1 N1 C1 . . . . -127.66(8) ?
    O1W Ni1 N1 C1 2_765 . . . 52.34(8) ?
    N1 Ni1 N2 C3 2_765 . . . -139.74(9) ?
    N1 Ni1 N2 C3 . . . . 40.26(9) ?
    O1W Ni1 N2 C3 . . . . 128.21(9) ?
    O1W Ni1 N2 C3 2_765 . . . -51.79(9) ?
    N1 Ni1 N2 C4 2_765 . . . -14.78(7) ?
    N1 Ni1 N2 C4 . . . . 165.22(7) ?
    O1W Ni1 N2 C4 . . . . -106.83(7) ?
    O1W Ni1 N2 C4 2_765 . . . 73.17(7) ?
    C5 N1 C1 C2 . . . . 179.36(10) ?
    Ni1 N1 C1 C2 . . . . 54.91(12) ?
    N1 C1 C2 C3 . . . . -69.36(15) ?
    C4 N2 C3 C2 . . . . -179.50(10) ?
    Ni1 N2 C3 C2 . . . . -58.06(12) ?
    C1 C2 C3 N2 . . . . 71.78(14) ?
    C3 N2 C4 C5 . . . 2_765 166.48(10) ?
    Ni1 N2 C4 C5 . . . 2_765 40.06(11) ?
    C1 N1 C5 C4 . . . 2_765 -168.52(10) ?
    Ni1 N1 C5 C4 . . . 2_765 -38.86(11) ?
    O1 C11 C12 C12 . . . 2_656 11.2(2) ?
    O2 C11 C12 C12 . . . 2_656 -168.24(16) ?
loop_
    _geom_hbond_atom_site_label_D
    _geom_hbond_atom_site_label_H
    _geom_hbond_atom_site_label_A
    _geom_hbond_site_symmetry_A
    _geom_hbond_distance_DH
    _geom_hbond_distance_HA
    _geom_hbond_distance_DA
    _geom_hbond_angle_DHA
    _geom_hbond_publ_flag
    O1W H1W1 O3W . 0.8500 2.1700 2.8047(14) 131.00 yes
    O2W H1W2 O2 1_554 0.8500 1.9800 2.7026(14) 142.00 yes
    O2W H2W2 O2 2_656 0.8500 1.9100 2.7000(15) 154.00 yes
    O3W H1W3 O1 2_666 0.8500 1.9600 2.7633(14) 157.00 yes
    O3W H2W3 O1 . 0.8500 2.0600 2.7968(14) 144.00 yes
    N1 H1N1 O2W 2_665 0.88(2) 2.19(2) 3.0153(15) 154(2) yes
    N2 H1N2 O3W 2_665 0.90(2) 2.25(2) 3.0769(15) 153(2) yes
    C3 H3B O1 2_765 0.9700 2.6000 3.3850(18) 138.00 yes
