# Supplementary material for: Diaqua­(1,4,8,11-tetra­aza­cyclo­tetra­deca­ne)nickel(II) fumarate tetra­hydrate
Source: Acta Crystallogr Sect E Struct Rep Online. 2010 Jun 5;66(Pt 7):m737–8. doi: 10.1107/S1600536810020064 (PMC3007087; doi:10.1107/S1600536810020064)
Supplement: Supplementary file 2 [file e-66-0m737-Isup2.hkl]

# 
# h,k,l, Fc-squared, Fo-squared, sigma(Fo-squared) and status flag 
# 
data_I
_shelx_title ' nicyfu_0m in P-1 (100K)' 
_shelx_refln_list_code          4 
_shelx_F_calc_maximum       55.75 
_exptl_crystal_F_000       258.00 
_reflns_d_resolution_high  0.6355 
 
loop_ 
 _symmetry_equiv_pos_as_xyz 
 'x, y, z' 
 '-x, -y, -z' 
 
_cell_length_a     6.9913 
_cell_length_b     8.8313 
_cell_length_c     9.3147 
_cell_angle_alpha  73.165 
_cell_angle_beta   79.207 
_cell_angle_gamma  85.227 
 
_shelx_F_squared_multiplier     1.000 
 
loop_ 
 _refln_index_h 
 _refln_index_k 
 _refln_index_l 
 _refln_F_squared_calc 
 _refln_F_squared_meas 
 _refln_F_squared_sigma 
 _refln_observed_status 
   1   0   0      473.22      522.78     11.23 o 
   3   0   0       41.18       44.74      0.64 o 
   5   0   0       24.17       39.42      0.56 o 
   6   0   0      202.62      238.97      2.53 o 
   7   0   0       25.84       18.21      0.61 o 
   8   0   0       38.10       37.98      1.96 o 
   9   0   0       13.14       12.64      0.97 o 
  10   0   0      102.40       94.76      3.09 o 
 -10   1   0       28.05       28.51      1.57 o 
  -9   1   0      294.60      304.90      8.86 o 
  -8   1   0        0.90        2.66      1.93 o 
  -7   1   0      985.73     1106.44     16.51 o 
  -6   1   0       84.48       83.79      1.24 o 
  -5   1   0      866.60      937.39      7.96 o 
  -4   1   0      292.23      341.94      3.37 o 
  -3   1   0     1836.52       -0.16      0.08 o 
   4   1   0     1161.61     1454.11     11.09 o 
   5   1   0      562.87      717.99      6.72 o 
   6   1   0      308.00      342.32      5.98 o 
   7   1   0      136.47      135.14      2.53 o 
   8   1   0       12.69       13.02      0.66 o 
   9   1   0        9.24        9.70      1.04 o 
  10   1   0       79.38       83.69      2.84 o 
 -10   2   0      191.89      194.08      5.27 o 
  -9   2   0       46.17       47.59      1.97 o 
  -8   2   0      454.34      478.90      7.66 o 
  -7   2   0      628.66      669.63      8.65 o 
  -6   2   0      739.93      874.15      8.36 o 
  -5   2   0      654.49      668.57      6.43 o 
  -4   2   0     1340.21     1769.98     18.25 o 
  -3   2   0      569.53      661.94      6.24 o 
  -2   2   0      231.61      179.40      2.97 o 
   0   2   0      148.81      174.85      2.80 o 
   1   2   0      174.17      191.53      3.09 o 
   2   2   0       19.20       27.18      0.42 o 
   3   2   0     1415.23     1786.47     33.74 o 
   4   2   0       12.18       11.42      0.26 o 
   5   2   0      619.20      752.63      7.82 o 
   6   2   0       86.41       92.11      1.33 o 
   7   2   0      288.22      298.50      4.11 o 
   8   2   0        3.13        2.37      0.38 o 
   9   2   0       38.43       39.95      1.17 o 
  10   2   0        9.09        9.58      1.03 o 
 -10   3   0       18.55       18.95      1.38 o 
  -9   3   0       13.76       14.07      1.14 o 
  -8   3   0       67.46       68.86      1.35 o 
  -7   3   0      332.41      335.14      4.61 o 
  -6   3   0      222.66      239.81      2.93 o 
  -5   3   0      765.24      855.40      8.16 o 
  -4   3   0     1571.81     2177.12     26.79 o 
  -3   3   0     1266.10     1597.26     19.25 o 
  -1   3   0     1535.39       -0.13      0.06 o 
   0   3   0     2863.30       -0.14      0.07 o 
   2   3   0      846.18      957.37     13.04 o 
   3   3   0      328.80      334.43      2.96 o 
   4   3   0       26.35       20.69      0.41 o 
   5   3   0      226.18      234.83      3.72 o 
   6   3   0      133.39      121.55      1.92 o 
   7   3   0      253.99      250.47      3.57 o 
   8   3   0        9.85       11.50      0.65 o 
   9   3   0      120.20      119.21      2.43 o 
  10   3   0       12.55       11.49      1.08 o 
 -10   4   0       33.72       34.15      1.76 o 
  -9   4   0       17.19       16.09      1.21 o 
  -8   4   0       24.34       23.04      1.01 o 
  -7   4   0       49.24       50.43      1.08 o 
  -6   4   0        0.96        1.30      0.25 o 
  -5   4   0       77.14       82.62      0.98 o 
  -4   4   0      315.50      348.21      3.17 o 
  -3   4   0       96.33       90.00      0.98 o 
  -2   4   0      914.47     1173.27     13.26 o 
  -1   4   0      606.24      665.49      6.28 o 
   1   4   0        2.02        4.52      0.62 o 
   2   4   0     1206.04     1506.21     15.26 o 
   3   4   0      152.31      161.51      1.70 o 
   4   4   0      111.00      105.15      1.13 o 
   5   4   0      152.68      167.29      2.09 o 
   6   4   0      209.74      193.89      2.84 o 
   7   4   0      130.37      127.71      2.09 o 
   8   4   0       74.38       74.59      1.71 o 
   9   4   0      162.88      167.37      3.16 o 
  10   4   0       72.50       75.67      2.61 o 
  -9   5   0      147.78      142.47      4.19 o 
  -8   5   0      131.35      131.52      2.90 o 
  -7   5   0      313.41      311.69      4.37 o 
  -6   5   0       11.66       11.86      0.52 o 
  -5   5   0      349.26      376.44      3.48 o 
  -4   5   0       67.48       54.58      0.74 o 
  -3   5   0       53.42       55.22      0.83 o 
  -2   5   0       97.18       88.78      0.98 o 
  -1   5   0      200.12      200.44      1.90 o 
   0   5   0      398.32      439.25      4.23 o 
   1   5   0       27.75       19.28      0.51 o 
   2   5   0      975.72     1197.29     10.15 o 
   3   5   0      106.68      117.15      1.63 o 
   4   5   0      113.34      110.04      1.21 o 
   5   5   0      123.17      129.33      1.73 o 
   6   5   0      133.07      127.35      2.06 o 
   7   5   0       28.44       30.98      0.85 o 
   8   5   0       46.73       50.40      1.36 o 
   9   5   0       80.65       83.62      1.89 o 
  -9   6   0       26.29       26.72      1.54 o 
  -8   6   0      113.12      111.03      3.52 o 
  -7   6   0      150.97      158.66      7.60 o 
  -6   6   0      101.29      111.65      2.97 o 
  -5   6   0      523.58      572.61      5.73 o 
  -4   6   0      289.43      283.38      2.72 o 
  -3   6   0      378.90      403.47      3.68 o 
  -2   6   0      357.26      389.09      3.54 o 
  -1   6   0      765.95      875.47      7.55 o 
   0   6   0      190.68      195.99      2.34 o 
   1   6   0      468.43      474.47      5.11 o 
   2   6   0      471.52      513.75      4.57 o 
   3   6   0      434.49      485.79      4.35 o 
   4   6   0       58.78       51.93      0.90 o 
   5   6   0      432.62      449.73      5.09 o 
   6   6   0       70.95       68.05      1.34 o 
   7   6   0       73.99       73.99      1.46 o 
   8   6   0       31.46       29.98      1.03 o 
   9   6   0       58.27       62.66      1.96 o 
  -9   7   0       11.22        9.96      1.13 o 
  -8   7   0        7.37        5.89      0.88 o 
  -7   7   0       12.94       13.54      0.88 o 
  -6   7   0        5.31        4.91      0.61 o 
  -5   7   0      151.82      160.80      1.93 o 
  -4   7   0      135.47      117.01      1.49 o 
  -3   7   0      111.59      119.00      1.34 o 
  -2   7   0      618.88      665.26      5.88 o 
  -1   7   0      347.30      354.95      3.29 o 
   0   7   0      450.64      519.09      5.08 o 
   1   7   0      238.95      226.78      2.43 o 
   2   7   0      537.20      601.70      5.85 o 
   3   7   0      223.31      228.64      2.26 o 
   4   7   0       92.79       84.52      1.30 o 
   5   7   0      453.42      472.33      5.38 o 
   6   7   0       25.37       24.79      0.76 o 
   7   7   0      143.39      138.34      2.30 o 
   8   7   0        9.75       10.41      0.67 o 
  -8   8   0       95.05       89.63      3.06 o 
  -7   8   0       37.16       35.46      1.74 o 
  -6   8   0       49.46       46.72      3.16 o 
  -5   8   0       97.08       93.08      1.94 o 
  -4   8   0       68.01       58.54      0.95 o 
  -3   8   0       24.77       27.14      0.60 o 
  -2   8   0      399.35      382.48      3.59 o 
  -1   8   0       85.32       80.82      1.02 o 
   0   8   0      441.41      464.94      4.66 o 
   1   8   0      100.01       95.41      1.26 o 
   2   8   0      651.77      698.09      7.73 o 
   3   8   0       21.49       18.39      0.63 o 
   4   8   0      264.61      260.40      3.21 o 
   5   8   0       83.68       86.09      1.39 o 
   6   8   0       82.68       79.04      1.53 o 
   7   8   0        5.84        5.80      0.46 o 
  -7   9   0      204.33      202.04      5.49 o 
  -6   9   0       93.97       94.84      3.12 o 
  -5   9   0      361.59      366.06      9.77 o 
  -4   9   0       49.57       50.03      1.09 o 
  -3   9   0      206.45      210.18      2.82 o 
  -2   9   0      166.30      152.91      1.88 o 
  -1   9   0      164.38      161.24      1.95 o 
   0   9   0       92.13       88.97      1.24 o 
   1   9   0      277.22      279.57      3.44 o 
   2   9   0      148.33      148.90      2.06 o 
   3   9   0      158.24      150.08      2.40 o 
   4   9   0       51.12       48.29      1.13 o 
   5   9   0      254.43      258.88      3.79 o 
   6   9   0        0.93        1.23      0.51 o 
   7   9   0       75.88       81.18      3.39 o 
  -6  10   0      148.01      144.47      4.26 o 
  -5  10   0      163.44      163.50      3.61 o 
  -4  10   0      150.54      156.56      3.07 o 
  -3  10   0      105.22      104.19      1.77 o 
  -2  10   0      310.50      314.45      3.98 o 
  -1  10   0        6.72        6.17      0.60 o 
   0  10   0      164.31      171.88      2.09 o 
   1  10   0        8.67        7.94      0.39 o 
   2  10   0      161.87      171.55      2.69 o 
   3  10   0        0.84        1.46      0.32 o 
   4  10   0      113.48      118.12      2.79 o 
   5  10   0       30.69       28.64      1.31 o 
   6  10   0       12.95       13.18      1.04 o 
  -5  11   0      173.39      173.57      4.86 o 
  -4  11   0       20.10       17.58      0.98 o 
  -3  11   0      248.52      252.37      6.91 o 
  -2  11   0       85.90       76.88      1.53 o 
  -1  11   0      104.56      107.54      2.61 o 
   0  11   0       30.34       26.24      0.81 o 
   1  11   0       98.35       96.25      1.92 o 
   2  11   0        6.41        4.88      0.51 o 
   3  11   0       22.56       20.05      1.15 o 
   4  11   0       11.60       12.49      1.04 o 
   5  11   0       43.66       42.85      1.66 o 
   6  11   0        0.54        0.18      0.78 o 
  -4  12   0       37.79       37.23      1.43 o 
  -3  12   0       51.46       49.47      1.37 o 
  -2  12   0      128.63      122.72      2.36 o 
  -1  12   0       16.05       15.47      1.40 o 
   0  12   0      127.93      124.32      2.07 o 
   1  12   0       35.55       34.63      1.11 o 
   2  12   0       34.74       31.59      1.11 o 
   3  12   0       14.44       13.60      0.91 o 
   4  12   0       23.75       24.51      1.15 o 
  -1  13   0        3.75        2.84      0.64 o 
   0  13   0       91.30       90.49      2.35 o 
   1  13   0       15.52       16.31      1.03 o 
   2  13   0       35.07       36.26      1.41 o 
  -4 -12   1       25.15       23.10      1.81 o 
  -3 -12   1       94.68       90.09      3.46 o 
  -2 -12   1        0.97        1.64      0.88 o 
  -1 -12   1      115.12      118.40      2.33 o 
   0 -12   1       24.23       22.70      0.96 o 
   1 -12   1       78.93       77.99      1.79 o 
   2 -12   1       49.53       44.38      1.53 o 
   3 -12   1      109.49      105.13      3.09 o 
  -5 -11   1      105.27      106.17      3.76 o 
  -4 -11   1      240.98      254.19      5.03 o 
  -3 -11   1      102.33       97.67      4.05 o 
  -2 -11   1       74.29       79.70      2.66 o 
  -1 -11   1      103.71       92.69      1.90 o 
   0 -11   1       83.40       78.01      2.39 o 
   1 -11   1       28.82       28.50      1.60 o 
   2 -11   1      110.72      105.03      2.28 o 
   3 -11   1       96.31       93.44      1.95 o 
   4 -11   1       80.67       80.17      2.68 o 
   5 -11   1       62.42       58.45      2.41 o 
  -6 -10   1       15.57       15.53      1.31 o 
  -5 -10   1       61.38       64.44      2.77 o 
  -4 -10   1      121.00      126.62      2.96 o 
  -3 -10   1       56.28       56.28      1.77 o 
  -2 -10   1       94.61       96.13      2.41 o 
  -1 -10   1       60.55       60.20      1.82 o 
   0 -10   1      117.55      112.50      1.81 o 
   1 -10   1        2.72        2.09      0.35 o 
   2 -10   1      167.76      159.81      2.37 o 
   3 -10   1        7.16        6.41      0.50 o 
   4 -10   1       98.69       99.95      2.10 o 
   5 -10   1       37.27       34.05      1.75 o 
   6 -10   1      122.30      117.42      3.75 o 
  -7  -9   1       69.78       70.04      1.99 o 
  -6  -9   1        2.52        2.03      0.43 o 
  -5  -9   1      186.11      186.17      3.03 o 
  -4  -9   1       22.60       25.15      0.89 o 
  -3  -9   1      221.29      207.90      4.03 o 
  -2  -9   1       26.32       27.15      1.15 o 
  -1  -9   1      352.55      363.73      5.12 o 
   0  -9   1       48.32       46.17      0.99 o 
   1  -9   1       37.70       39.75      0.80 o 
   2  -9   1      159.02      146.15      2.13 o 
   3  -9   1        2.34        2.45      0.34 o 
   4  -9   1       85.89       85.29      1.52 o 
   5  -9   1        2.82        2.67      0.45 o 
   6  -9   1      176.99      164.26      4.69 o 
   7  -9   1        4.74        5.59      0.93 o 
  -8  -8   1      119.42      117.68      3.59 o 
  -7  -8   1       40.84       39.65      1.39 o 
  -6  -8   1       34.26       33.06      1.01 o 
  -5  -8   1      193.57      191.92      3.36 o 
  -4  -8   1       46.34       44.90      1.11 o 
  -3  -8   1      261.02      248.91      3.04 o 
  -2  -8   1       59.20       65.62      1.02 o 
  -1  -8   1      766.04      806.89      7.74 o 
   0  -8   1       51.33       52.26      1.00 o 
   1  -8   1      536.52      545.19      6.07 o 
   2  -8   1      156.07      143.67      1.79 o 
   3  -8   1      256.65      258.43      2.87 o 
   4  -8   1       10.03        8.85      0.50 o 
   5  -8   1      189.52      192.79      3.20 o 
   6  -8   1       13.16       12.18      0.85 o 
   7  -8   1       78.81       76.25      2.76 o 
   8  -8   1       12.19       12.99      1.28 o 
  -9  -7   1        0.95        1.69      0.67 o 
  -8  -7   1      121.11      123.08      3.68 o 
  -7  -7   1        0.63        1.13      0.43 o 
  -6  -7   1       92.29       95.84      1.93 o 
  -5  -7   1       60.77       60.07      1.10 o 
  -4  -7   1      147.48      146.92      1.96 o 
  -3  -7   1       38.97       34.83      0.63 o 
  -2  -7   1      338.31      367.93      3.40 o 
  -1  -7   1      233.77      227.22      2.22 o 
   0  -7   1      362.23      388.03      3.89 o 
   1  -7   1      268.60      241.43      2.56 o 
   2  -7   1      847.07      933.26      8.08 o 
   3  -7   1      104.53       93.81      1.28 o 
   4  -7   1      273.73      266.04      2.92 o 
   5  -7   1      120.73      112.26      2.05 o 
   6  -7   1       68.80       63.99      1.79 o 
   7  -7   1       15.96       17.16      0.97 o 
   8  -7   1       10.83        9.39      1.09 o 
  -9  -6   1       63.07       62.69      2.34 o 
  -8  -6   1      113.67      103.91      3.23 o 
  -7  -6   1       50.59       50.10      1.28 o 
  -6  -6   1      124.93      125.88      1.91 o 
  -5  -6   1      284.56      279.96      3.34 o 
  -4  -6   1      125.74      126.45      1.52 o 
  -3  -6   1      189.93      193.28      2.10 o 
  -2  -6   1      456.41      499.57      4.45 o 
  -1  -6   1      309.57      320.75      3.57 o 
   0  -6   1      424.63      433.05      7.16 o 
   1  -6   1      331.39      331.82      3.62 o 
   2  -6   1     1178.51     1420.43     12.06 o 
   3  -6   1       78.76       74.15      0.90 o 
   4  -6   1      653.27      679.93      6.60 o 
   5  -6   1      168.46      162.85      2.22 o 
   6  -6   1      207.94      207.95      3.27 o 
   7  -6   1       19.06       18.55      0.95 o 
   8  -6   1       49.31       47.59      1.60 o 
   9  -6   1        9.97       10.62      1.16 o 
  -9  -5   1      121.05      116.99      3.51 o 
  -8  -5   1      102.82      102.24      2.12 o 
  -7  -5   1      176.97      172.41      3.15 o 
  -6  -5   1      158.05      149.93      2.00 o 
  -5  -5   1      838.71      897.50      8.47 o 
  -4  -5   1       50.22       49.02      0.75 o 
  -3  -5   1      980.41     1140.86      9.72 o 
  -2  -5   1      319.71      359.11      3.73 o 
  -1  -5   1     1012.04     1162.59      9.86 o 
   0  -5   1      129.83      133.86      1.34 o 
   1  -5   1      637.36      674.34      6.36 o 
   2  -5   1      603.05      715.22      6.30 o 
   3  -5   1       37.07       39.10      1.85 o 
   4  -5   1      625.92      668.60      5.86 o 
   5  -5   1      156.06      163.18      1.87 o 
   6  -5   1      283.71      285.67      3.49 o 
   7  -5   1       58.07       58.08      1.77 o 
   8  -5   1      177.14      168.45      5.45 o 
   9  -5   1       20.50       22.31      1.43 o 
 -10  -4   1       81.92       82.09      2.71 o 
  -9  -4   1       39.26       41.08      1.78 o 
  -8  -4   1      213.48      222.91      3.94 o 
  -7  -4   1       53.09       51.72      1.30 o 
  -6  -4   1      445.80      462.28      6.08 o 
  -5  -4   1      546.26      583.82      5.11 o 
  -4  -4   1      139.35      147.00      1.49 o 
  -3  -4   1     1199.94     1494.98     11.77 o 
  -2  -4   1      432.20      462.38      4.05 o 
   0  -4   1        3.36        2.87      0.15 o 
   1  -4   1     1667.65     2167.19     30.66 o 
   2  -4   1        1.19        1.41      0.12 o 
   3  -4   1      212.61      195.57      2.00 o 
   4  -4   1       23.92       24.11      0.42 o 
   5  -4   1      253.17      284.20      2.96 o 
   6  -4   1        6.00        7.61      0.32 o 
   7  -4   1      154.31      162.70      3.27 o 
   8  -4   1        8.61        9.63      0.77 o 
   9  -4   1       91.17       97.49      4.12 o 
  10  -4   1        1.32        0.58      0.66 o 
 -10  -3   1       69.08       70.22      2.42 o 
  -9  -3   1       93.88       96.91      2.09 o 
  -8  -3   1      176.28      173.75      3.20 o 
  -7  -3   1       78.41       74.49      1.65 o 
  -6  -3   1      670.31      694.80      8.84 o 
  -5  -3   1      277.21      286.93      2.64 o 
  -4  -3   1      528.44      611.06      4.88 o 
  -3  -3   1      507.83      550.38      4.39 o 
  -1  -3   1      108.07      102.57      1.43 o 
   0  -3   1     2630.05       -0.19      0.10 o 
   1  -3   1      151.78      151.18      2.37 o 
   2  -3   1     1529.24     2016.33     37.96 o 
   3  -3   1      123.45      166.78      1.75 o 
   4  -3   1     1044.51     1331.41     12.44 o 
   5  -3   1        7.96        9.43      0.34 o 
   6  -3   1       88.53       94.60      1.21 o 
   7  -3   1        1.97        1.79      0.38 o 
   8  -3   1       69.48       69.90      2.39 o 
   9  -3   1        1.21        1.55      0.62 o 
  10  -3   1       15.65       14.75      1.24 o 
 -10  -2   1       75.57       75.94      2.52 o 
  -9  -2   1      126.42      122.08      2.47 o 
  -8  -2   1       54.39       50.80      1.33 o 
  -7  -2   1      208.25      203.74      3.58 o 
  -6  -2   1      189.55      165.58      2.43 o 
  -5  -2   1      644.62      776.67      6.16 o 
  -4  -2   1        1.17        3.20      0.15 o 
  -2  -2   1        4.60        2.46      0.21 o 
   0  -2   1        1.80        0.64      0.21 o 
   2  -2   1       18.12        2.82      0.26 o 
   3  -2   1      226.68      272.97      2.69 o 
   4  -2   1      557.00      610.33      5.84 o 
   5  -2   1      164.09      180.93      1.95 o 
   6  -2   1       54.28       55.16      0.82 o 
   7  -2   1      208.21      222.00      2.44 o 
   8  -2   1       34.11       34.54      1.20 o 
   9  -2   1       61.56       59.09      2.25 o 
  10  -2   1        9.26        8.00      1.00 o 
 -10  -1   1      195.20      210.00      3.79 o 
  -9  -1   1       31.98       30.35      1.78 o 
  -8  -1   1      190.88      195.86      3.52 o 
  -7  -1   1       25.14       18.70      0.74 o 
  -6  -1   1      582.11      620.41     11.18 o 
  -5  -1   1       19.19       25.26      0.39 o 
  -4  -1   1      439.87      454.11      3.94 o 
  -3  -1   1      644.44      760.86      6.39 o 
  -2  -1   1      746.38      984.63     11.14 o 
  -1  -1   1       79.08       93.09      1.48 o 
   1  -1   1       38.88       49.76      0.93 o 
   2  -1   1      165.65      144.14      1.89 o 
   3  -1   1       88.64       85.79      1.07 o 
   4  -1   1      914.46     1092.81     11.39 o 
   5  -1   1        4.59       11.73      0.46 o 
   6  -1   1      163.65      171.59      1.91 o 
   7  -1   1       79.11       78.98      1.09 o 
   8  -1   1       78.14       84.27      2.03 o 
   9  -1   1       13.84       13.90      1.12 o 
  10  -1   1       39.57       38.89      1.88 o 
 -10   0   1       85.93       92.35      2.03 o 
  -9   0   1      144.10      144.65      2.80 o 
  -8   0   1       28.62       26.38      0.93 o 
  -7   0   1      260.64      257.52      4.37 o 
  -6   0   1       66.88       55.79      1.31 o 
  -5   0   1      306.72      363.14      3.54 o 
  -4   0   1        2.48        1.98      0.24 o 
  -2   0   1        1.26        1.05      0.25 o 
   2   0   1      372.08      382.34      7.08 o 
   3   0   1      188.69      268.87      3.48 o 
   4   0   1      700.06      745.04      9.87 o 
   5   0   1        1.11        4.36      0.21 o 
   6   0   1       89.40       97.14      1.34 o 
   7   0   1      123.89      103.46      1.33 o 
   8   0   1       21.47       20.76      0.86 o 
   9   0   1       41.57       36.19      1.72 o 
  10   0   1       22.00       20.34      1.36 o 
 -10   1   1      164.78      172.42      4.65 o 
  -9   1   1       26.92       25.75      0.95 o 
  -8   1   1      164.31      162.36      3.02 o 
  -7   1   1       99.69      101.86      2.21 o 
  -6   1   1      202.61      207.59      2.95 o 
  -5   1   1       24.12       25.01      0.47 o 
  -4   1   1       38.57       24.42      0.50 o 
  -3   1   1      840.23     1130.50     15.97 o 
  -2   1   1      331.09      351.58      6.64 o 
   4   1   1     1323.52     1571.91     16.25 o 
   5   1   1      194.17      231.55      2.41 o 
   6   1   1      298.48      341.78      3.49 o 
   7   1   1      215.94      205.48      2.60 o 
   8   1   1       29.81       32.28      0.95 o 
   9   1   1       57.86       51.23      2.05 o 
  10   1   1       57.48       52.14      2.18 o 
 -10   2   1       97.04       99.64      3.11 o 
  -9   2   1       25.98       25.37      0.93 o 
  -8   2   1      220.08      225.16      3.96 o 
  -7   2   1      267.65      280.48      3.93 o 
  -6   2   1      525.89      576.79      7.46 o 
  -5   2   1      191.64      190.31      3.45 o 
  -4   2   1      656.61      732.68      6.79 o 
  -3   2   1      526.79      641.70     18.10 o 
  -2   2   1       13.72       18.83      0.39 o 
  -1   2   1        9.30        4.59      0.21 o 
   0   2   1      195.05      238.71      5.22 o 
   1   2   1      117.12      123.18      2.08 o 
   2   2   1      331.94      412.62     16.92 o 
   3   2   1      361.67      393.67      3.81 o 
   4   2   1      873.49      995.08      9.35 o 
   5   2   1       80.94       91.69      1.13 o 
   6   2   1      372.46      429.91      4.31 o 
   7   2   1      158.35      161.09      2.43 o 
   8   2   1        1.60        2.89      0.38 o 
   9   2   1       28.06       32.55      1.61 o 
  10   2   1        4.50        4.42      0.83 o 
 -10   3   1       37.40       37.98      1.75 o 
  -9   3   1        3.90        4.43      0.50 o 
  -8   3   1       96.13       95.29      2.01 o 
  -7   3   1      229.65      240.93      3.47 o 
  -6   3   1      396.02      411.93      5.49 o 
  -5   3   1      656.91      715.00      6.91 o 
  -4   3   1     1306.81     1693.17     15.19 o 
  -3   3   1     2285.47     3405.36     63.99 o 
  -2   3   1      867.51     1039.70      9.66 o 
   1   3   1        3.56        2.24      0.33 o 
   2   3   1      476.94      502.53      8.87 o 
   3   3   1      113.43       88.72      1.03 o 
   4   3   1      332.35      322.47      2.97 o 
   5   3   1        1.83        1.40      0.15 o 
   6   3   1      359.67      378.46      3.55 o 
   7   3   1       96.80       84.70      1.50 o 
   8   3   1       15.75       17.72      1.14 o 
   9   3   1       33.24       33.02      1.64 o 
  10   3   1        2.01        1.97      0.68 o 
 -10   4   1       46.47       49.59      2.04 o 
  -9   4   1        6.87        6.66      0.88 o 
  -8   4   1       24.25       25.60      1.35 o 
  -7   4   1       48.95       50.39      1.16 o 
  -6   4   1        8.73        6.94      0.43 o 
  -5   4   1      199.87      201.39      2.21 o 
  -4   4   1      339.24      378.50      4.27 o 
  -3   4   1     1311.40     1562.91     12.93 o 
  -2   4   1      624.93      755.24      5.92 o 
   1   4   1       96.08      122.77      1.49 o 
   2   4   1      679.18      695.73      7.78 o 
   3   4   1       51.73       51.15      0.82 o 
   4   4   1      208.67      196.15      1.64 o 
   5   4   1        5.11        3.87      0.35 o 
   6   4   1      300.43      281.45      4.64 o 
   7   4   1       55.44       47.36      1.11 o 
   8   4   1       74.40       66.38      1.61 o 
   9   4   1      156.17      146.22      4.21 o 
  10   4   1       63.00       62.91      2.44 o 
  -9   5   1       85.23       88.02      2.92 o 
  -8   5   1      228.48      237.11      3.53 o 
  -7   5   1      132.88      136.43      2.23 o 
  -6   5   1       15.26       17.05      0.61 o 
  -5   5   1      121.48      121.54      1.66 o 
  -4   5   1        5.44        6.26      0.26 o 
  -3   5   1      266.23      240.60      2.47 o 
  -2   5   1       74.37       81.62      1.80 o 
  -1   5   1     1633.85     2112.08     18.87 o 
   0   5   1       41.91       42.34      0.55 o 
   1   5   1      523.31      583.25      4.99 o 
   2   5   1      191.62      184.25      1.91 o 
   3   5   1      197.84      201.03      1.93 o 
   4   5   1        2.06        3.67      0.21 o 
   5   5   1       12.88       12.13      0.37 o 
   6   5   1       20.00       19.82      0.63 o 
   7   5   1       37.36       35.75      0.90 o 
   8   5   1        2.86        3.01      0.77 o 
   9   5   1       22.26       21.03      1.34 o 
  10   5   1       64.67       61.45      2.42 o 
  -9   6   1       56.18       56.59      2.22 o 
  -8   6   1      436.94      453.38      7.83 o 
  -7   6   1      171.60      176.03      2.76 o 
  -6   6   1      329.65      362.73      5.00 o 
  -5   6   1      206.84      223.11      2.77 o 
  -4   6   1      344.62      374.64      3.86 o 
  -3   6   1       70.02       61.73      0.81 o 
  -2   6   1       25.31       32.50      0.58 o 
  -1   6   1      275.83      274.76      4.98 o 
   0   6   1       15.96       11.75      0.75 o 
   1   6   1      248.82      234.06      2.42 o 
   2   6   1      301.23      299.60      3.32 o 
   3   6   1      515.08      585.18      5.10 o 
   4   6   1        4.53        4.61      0.26 o 
   5   6   1      281.17      286.27      3.39 o 
   6   6   1        4.74        4.08      0.37 o 
   7   6   1       24.19       25.42      1.13 o 
   8   6   1      128.94      127.46      2.18 o 
   9   6   1       56.03       55.79      2.22 o 
  10   6   1       64.36       68.47      2.53 o 
  -8   7   1      110.18      106.49      3.32 o 
  -7   7   1       20.43       21.97      0.75 o 
  -6   7   1      147.07      162.59      2.57 o 
  -5   7   1       98.87      106.76      1.59 o 
  -4   7   1      372.50      402.44      4.18 o 
  -3   7   1        8.14        9.14      0.35 o 
  -2   7   1      365.23      431.66      4.38 o 
  -1   7   1        3.70        2.27      0.19 o 
   0   7   1      261.70      291.80      2.75 o 
   1   7   1      246.60      271.79      2.84 o 
   2   7   1     1196.59     1375.46     14.63 o 
   3   7   1       96.88       83.73      1.29 o 
   4   7   1      938.53     1024.35     11.07 o 
   5   7   1        7.61        8.61      0.42 o 
   6   7   1      856.75      922.27     11.77 o 
   7   7   1        2.12        2.67      0.50 o 
   8   7   1      222.29      222.93      4.32 o 
   9   7   1       17.62       21.83      1.37 o 
  -8   8   1        5.90        6.22      0.88 o 
  -7   8   1       75.55       71.25      2.52 o 
  -6   8   1       11.22       11.51      0.58 o 
  -5   8   1      361.49      361.84      4.32 o 
  -4   8   1       24.93       27.57      0.63 o 
  -3   8   1      421.39      451.19      4.65 o 
  -2   8   1       55.00       53.55      0.87 o 
  -1   8   1      631.43      676.54      6.70 o 
   0   8   1      277.07      262.02      2.85 o 
   1   8   1      176.52      168.95      1.97 o 
   2   8   1       27.72       23.95      0.63 o 
   3   8   1       19.81       22.34      1.61 o 
   4   8   1        4.89        5.22      0.42 o 
   5   8   1       81.28       87.07      1.78 o 
   6   8   1       69.15       66.03      1.74 o 
   7   8   1       57.12       57.01      1.66 o 
   8   8   1      135.28      142.82      3.10 o 
   9   8   1      117.23      124.44      3.66 o 
  -7   9   1        0.77        0.91      0.63 o 
  -6   9   1      136.12      133.42      3.87 o 
  -5   9   1       39.08       32.29      0.79 o 
  -4   9   1      110.06      106.53      1.63 o 
  -3   9   1       52.35       48.78      0.87 o 
  -2   9   1      210.90      201.79      2.36 o 
  -1   9   1      231.22      215.12      2.47 o 
   0   9   1       90.23       86.01      1.29 o 
   1   9   1      186.94      185.45      2.18 o 
   2   9   1      141.28      146.49      2.06 o 
   3   9   1       13.21       13.56      0.88 o 
   4   9   1       12.97       11.91      0.61 o 
   5   9   1       24.29       27.76      1.07 o 
   6   9   1        0.73        1.30      0.42 o 
   7   9   1        5.59        5.66      0.64 o 
   8   9   1       10.29        9.53      0.96 o 
  -6  10   1       49.81       50.22      2.07 o 
  -5  10   1       47.56       48.16      1.50 o 
  -4  10   1       20.84       19.48      0.82 o 
  -3  10   1       44.47       47.69      0.90 o 
  -2  10   1       81.45       76.56      1.19 o 
  -1  10   1      114.86      108.95      1.51 o 
   0  10   1       72.28       69.40      1.10 o 
   1  10   1      229.58      222.70      2.59 o 
   2  10   1      272.10      288.66      3.21 o 
   3  10   1       87.25       85.14      1.66 o 
   4  10   1      211.51      211.87      3.27 o 
   5  10   1      112.46      120.22      2.16 o 
   6  10   1       47.08       48.36      1.49 o 
  -5  11   1       37.51       35.89      1.34 o 
  -4  11   1       21.08       21.08      1.03 o 
  -3  11   1       28.23       28.83      0.88 o 
  -2  11   1       58.81       54.66      1.10 o 
  -1  11   1        3.52        4.07      0.34 o 
   0  11   1       21.14       20.43      0.60 o 
   1  11   1        6.32        5.66      0.37 o 
   2  11   1       92.41       90.54      1.50 o 
   3  11   1        4.84        5.33      0.55 o 
   4  11   1      170.90      169.25      2.38 o 
   5  11   1        9.62       11.25      0.56 o 
   6  11   1       82.21       81.43      2.64 o 
  -4  12   1        6.25        6.85      0.75 o 
  -3  12   1      216.56      209.70      4.09 o 
  -2  12   1       30.66       27.65      1.01 o 
  -1  12   1      170.52      168.64      2.91 o 
   0  12   1        9.70        9.80      0.71 o 
   1  12   1      125.27      123.03      2.03 o 
   2  12   1        5.58        5.55      0.56 o 
   3  12   1        2.06        1.64      0.43 o 
   4  12   1       19.03       19.64      1.01 o 
   5  12   1        0.90        1.99      0.87 o 
  -2  13   1       29.55       28.07      1.25 o 
  -1  13   1       53.88       51.35      1.66 o 
   0  13   1       44.60       42.81      2.38 o 
   1  13   1      132.94      129.40      3.11 o 
   2  13   1       33.00       30.53      1.25 o 
   3  13   1       40.67       42.87      1.49 o 
  -3 -12   2       39.41       40.00      2.29 o 
  -2 -12   2        2.62        2.60      1.00 o 
  -1 -12   2       57.78       55.45      1.76 o 
   0 -12   2       32.45       34.29      1.37 o 
   1 -12   2       57.49       52.52      1.70 o 
   2 -12   2       23.53       26.09      1.42 o 
   3 -12   2       45.11       39.49      1.50 o 
  -5 -11   2       70.83       79.39      3.24 o 
  -4 -11   2      210.34      208.68      6.00 o 
  -3 -11   2       97.77      106.37      3.63 o 
  -2 -11   2       54.16       50.81      1.80 o 
  -1 -11   2      133.30      130.65      3.13 o 
   0 -11   2       54.27       48.71      1.33 o 
   1 -11   2      127.72      130.18      2.91 o 
   2 -11   2       34.26       32.94      0.96 o 
   3 -11   2      219.56      216.26      3.53 o 
   4 -11   2       35.35       33.46      1.27 o 
   5 -11   2       74.84       75.65      2.88 o 
  -6 -10   2       48.80       57.03      2.66 o 
  -5 -10   2       54.04       53.39      5.11 o 
  -4 -10   2      224.08      234.15      4.65 o 
  -3 -10   2      100.68      102.73      2.59 o 
  -2 -10   2      103.93      104.92      2.61 o 
  -1 -10   2      128.56      129.78      2.98 o 
   0 -10   2       69.66       66.05      1.95 o 
   1 -10   2       17.26       16.45      0.89 o 
   2 -10   2       40.76       39.33      0.99 o 
   3 -10   2       38.46       34.46      0.95 o 
   4 -10   2       68.34       68.96      1.60 o 
   5 -10   2       19.35       18.22      1.06 o 
   6 -10   2      181.90      175.08      5.07 o 
  -7  -9   2       36.92       34.93      1.79 o 
  -6  -9   2       27.19       26.30      0.98 o 
  -5  -9   2       49.87       51.07      1.49 o 
  -4  -9   2      148.17      149.16      2.58 o 
  -3  -9   2      141.23      137.89      2.40 o 
  -2  -9   2       80.02       80.14      1.66 o 
  -1  -9   2      402.60      412.66      6.57 o 
   0  -9   2       16.62       15.56      0.59 o 
   1  -9   2      117.72      115.87      1.81 o 
   2  -9   2        9.98       10.53      0.49 o 
   3  -9   2       35.60       30.64      0.75 o 
   4  -9   2       63.12       57.03      1.20 o 
   5  -9   2        1.80        1.23      0.41 o 
   6  -9   2        0.98        0.52      0.62 o 
   7  -9   2        3.49        3.06      0.83 o 
  -8  -8   2      207.56      208.71      5.68 o 
  -7  -8   2       64.83       57.82      2.31 o 
  -6  -8   2      124.38      119.29      2.21 o 
  -5  -8   2       22.96       25.57      0.89 o 
  -4  -8   2      232.02      231.61      3.50 o 
  -3  -8   2       11.07       13.04      0.55 o 
  -2  -8   2      249.04      244.15      3.05 o 
  -1  -8   2      269.65      283.85      3.78 o 
   0  -8   2      291.87      284.10      3.46 o 
   1  -8   2      231.12      236.79      2.98 o 
   2  -8   2      296.47      273.48      3.01 o 
   3  -8   2      112.10      112.12      1.53 o 
   4  -8   2       13.47       13.61      0.52 o 
   5  -8   2        2.88        2.48      0.42 o 
   6  -8   2        4.56        4.34      0.53 o 
   7  -8   2       16.70       17.05      1.31 o 
   8  -8   2        0.63        0.37      0.66 o 
  -8  -7   2      145.04      142.76      4.20 o 
  -7  -7   2       59.49       58.33      2.27 o 
  -6  -7   2      106.25      105.65      1.96 o 
  -5  -7   2       34.31       37.31      1.01 o 
  -4  -7   2       87.00       94.68      1.49 o 
  -3  -7   2       11.49        9.27      0.45 o 
  -2  -7   2       21.85       23.88      0.63 o 
  -1  -7   2       38.97       42.34      0.74 o 
   0  -7   2        4.01        4.52      0.28 o 
   1  -7   2      110.67      108.21      1.58 o 
   2  -7   2      291.88      285.45      3.42 o 
   3  -7   2      249.79      254.18      2.78 o 
   4  -7   2      208.73      217.33      2.48 o 
   5  -7   2      164.80      158.62      2.26 o 
   6  -7   2      182.63      184.63      3.44 o 
   7  -7   2        3.68        3.12      0.58 o 
   8  -7   2       38.41       37.65      1.89 o 
  -9  -6   2      101.11       94.38      3.17 o 
  -8  -6   2       51.92       52.95      2.17 o 
  -7  -6   2      132.34      132.92      3.87 o 
  -6  -6   2       76.91       78.38      1.55 o 
  -5  -6   2      304.42      314.90      3.73 o 
  -4  -6   2       95.22      101.68      1.50 o 
  -3  -6   2       59.13       62.08      1.05 o 
  -2  -6   2       16.86       23.88      0.50 o 
  -1  -6   2       59.56       59.34      0.86 o 
   0  -6   2      162.67      164.96      1.85 o 
   1  -6   2        0.97        1.33      0.21 o 
   2  -6   2        1.05        1.51      0.22 o 
   3  -6   2        7.85        8.81      0.35 o 
   4  -6   2       50.46       52.69      0.87 o 
   5  -6   2      112.08      103.24      1.60 o 
   6  -6   2      215.18      230.91      3.02 o 
   7  -6   2       16.95       17.02      1.18 o 
   8  -6   2      164.42      162.26      4.64 o 
   9  -6   2       14.22       14.68      1.29 o 
  -9  -5   2       19.17       16.59      1.28 o 
  -8  -5   2      107.70      100.10      3.18 o 
  -7  -5   2        6.29        7.58      0.87 o 
  -6  -5   2      186.41      174.30      2.98 o 
  -5  -5   2      270.74      270.80      3.22 o 
  -4  -5   2      306.62      307.01      3.12 o 
  -3  -5   2      448.74      475.18      4.59 o 
  -2  -5   2      308.77      317.99      3.20 o 
  -1  -5   2     1172.27     1426.55     14.80 o 
   0  -5   2       45.33       66.48      0.96 o 
   1  -5   2      848.28     1012.16     13.17 o 
   2  -5   2       32.42       35.35      0.69 o 
   3  -5   2      173.75      206.02      2.22 o 
   4  -5   2       14.62       17.50      0.45 o 
   5  -5   2      230.47      245.64      3.05 o 
   6  -5   2       12.79       14.51      0.55 o 
   7  -5   2       65.94       64.37      1.23 o 
   8  -5   2       79.93       79.20      2.12 o 
   9  -5   2       71.75       68.62      2.62 o 
  -9  -4   2       23.31       22.77      1.42 o 
  -8  -4   2       62.22       53.58      2.09 o 
  -7  -4   2       40.43       37.33      1.62 o 
  -6  -4   2      166.49      158.06      2.00 o 
  -5  -4   2       14.95       18.78      0.41 o 
  -4  -4   2      411.79      451.06      3.99 o 
  -3  -4   2       11.70       21.18      0.36 o 
  -2  -4   2     1729.96     2262.76     25.49 o 
  -1  -4   2      215.73      172.01      3.92 o 
   0  -4   2      885.02     1028.06     12.54 o 
   1  -4   2      837.60      907.51     13.51 o 
   2  -4   2      559.40      673.91      7.08 o 
   3  -4   2      119.74       91.45      1.11 o 
   4  -4   2      181.35      200.00      2.36 o 
   5  -4   2      156.59      152.99      2.03 o 
   6  -4   2       65.65       73.51      1.68 o 
   7  -4   2       22.59       24.11      0.69 o 
   8  -4   2      141.02      143.71      5.31 o 
   9  -4   2       32.43       34.33      1.77 o 
  10  -4   2       32.46       31.69      1.76 o 
 -10  -3   2       11.47       12.54      1.15 o 
  -9  -3   2      207.01      201.47      5.34 o 
  -8  -3   2       41.23       42.96      1.81 o 
  -7  -3   2       82.02       87.60      1.79 o 
  -6  -3   2      112.25      100.95      1.26 o 
  -5  -3   2      125.55      129.91      1.36 o 
  -4  -3   2       19.46       22.34      0.39 o 
  -3  -3   2       39.25       35.51      0.60 o 
  -2  -3   2      393.27      407.24      3.54 o 
  -1  -3   2       58.23       47.24      1.26 o 
   0  -3   2      238.22      215.07      2.76 o 
   1  -3   2      726.11      945.30     20.80 o 
   2  -3   2      666.13      722.01      8.74 o 
   3  -3   2       29.14       15.53      0.49 o 
   4  -3   2      567.35      619.55      7.58 o 
   5  -3   2       45.14       42.37      0.79 o 
   6  -3   2      107.06      105.70      1.55 o 
   7  -3   2        2.24        1.89      0.28 o 
   8  -3   2      114.04      108.02      3.50 o 
   9  -3   2        7.23        8.43      0.79 o 
  10  -3   2       17.16       17.75      1.38 o 
 -10  -2   2       34.06       30.62      1.61 o 
  -9  -2   2      159.23      159.29      4.42 o 
  -8  -2   2      100.41       97.59      3.00 o 
  -7  -2   2      168.71      168.39      3.02 o 
  -6  -2   2      460.67      462.21      4.47 o 
  -5  -2   2      504.43      552.13      4.80 o 
  -4  -2   2      188.40      215.21      2.00 o 
  -3  -2   2     1162.44     1374.14     12.41 o 
  -2  -2   2      286.83      310.77      6.22 o 
  -1  -2   2     1182.09      769.45     16.53 o 
   1  -2   2     3107.96       -0.11      0.05 o 
   2  -2   2       40.88       71.35      1.09 o 
   3  -2   2      491.38      475.87     20.41 o 
   4  -2   2      221.48      236.27      3.51 o 
   5  -2   2      108.63      102.04      1.42 o 
   6  -2   2       81.83       75.80      1.20 o 
   7  -2   2        1.03        1.13      0.24 o 
   8  -2   2      152.96      139.54      2.97 o 
   9  -2   2       18.80       16.08      0.92 o 
  10  -2   2       58.11       52.24      2.22 o 
 -10  -1   2       39.86       37.78      1.74 o 
  -9  -1   2       64.43       56.76      2.15 o 
  -8  -1   2       56.17       52.12      1.32 o 
  -7  -1   2       28.03       23.00      1.31 o 
  -6  -1   2      427.83      432.72      4.40 o 
  -5  -1   2       33.25       35.65      0.52 o 
  -4  -1   2      388.10      394.88      3.79 o 
  -3  -1   2      482.93      522.21      4.91 o 
  -2  -1   2     1123.57     1415.48     26.69 o 
   0  -1   2       32.69       57.66      3.49 o 
   3  -1   2     1139.28     1353.28     16.03 o 
   4  -1   2       15.47       27.13      0.52 o 
   5  -1   2      446.62      462.86      5.10 o 
   6  -1   2        1.69        2.36      0.29 o 
   7  -1   2      141.36      151.80      2.06 o 
   8  -1   2        9.53        7.55      0.66 o 
   9  -1   2        7.06        7.85      0.93 o 
  10  -1   2        1.56        1.95      0.70 o 
 -10   0   2      105.27      103.27      3.20 o 
  -9   0   2      110.21      110.66      3.31 o 
  -8   0   2      121.97      119.14      2.35 o 
  -7   0   2       47.41       41.43      1.34 o 
  -6   0   2      545.57      579.80     11.18 o 
  -5   0   2       11.60       13.20      0.65 o 
  -4   0   2      485.60      482.53      4.20 o 
  -3   0   2        9.81        5.48      0.26 o 
  -2   0   2      787.34      971.44     18.43 o 
   0   0   2      187.90      238.45      3.69 o 
   1   0   2      141.60      127.56      2.14 o 
   2   0   2       64.86       69.79      3.86 o 
   3   0   2      129.68      129.13      1.83 o 
   4   0   2      273.06      303.34      3.38 o 
   5   0   2       30.05       19.00      0.36 o 
   6   0   2       75.95       76.02      1.18 o 
   7   0   2       79.05       78.44      1.46 o 
   8   0   2       78.58       73.87      1.53 o 
   9   0   2        4.99        5.63      0.83 o 
  10   0   2       22.42       20.32      1.41 o 
 -10   1   2       53.22       53.22      2.07 o 
  -9   1   2      195.09      191.48      3.74 o 
  -8   1   2       69.35       67.54      1.59 o 
  -7   1   2      287.05      274.78      5.47 o 
  -6   1   2      442.53      468.40      6.10 o 
  -5   1   2       54.28       52.43      0.74 o 
  -4   1   2      567.07      546.62      4.74 o 
  -3   1   2      156.70      183.16      1.83 o 
  -2   1   2      440.78      478.22      6.94 o 
  -1   1   2      365.77      370.05      8.09 o 
   0   1   2      226.90      237.64      3.05 o 
   1   1   2       53.60       77.85      1.90 o 
   2   1   2       70.38       72.37      1.81 o 
   3   1   2       10.41       15.22      0.51 o 
   4   1   2      551.36      521.15      5.72 o 
   5   1   2       29.46       35.29      0.59 o 
   6   1   2      315.66      301.53      3.11 o 
   7   1   2       36.36       35.16      0.78 o 
   8   1   2      277.47      257.53      3.85 o 
   9   1   2       11.32       11.43      1.02 o 
  10   1   2      188.27      180.03      5.06 o 
 -10   2   2       11.01       11.05      1.02 o 
  -9   2   2       48.56       42.73      1.21 o 
  -8   2   2        0.77        1.18      0.35 o 
  -7   2   2      197.03      186.12      3.31 o 
  -6   2   2       60.48       68.05      1.23 o 
  -5   2   2      187.31      179.18      1.94 o 
  -4   2   2       91.20       70.87      0.80 o 
  -3   2   2     1150.15     1553.65     28.47 o 
  -2   2   2      129.42      185.76      2.35 o 
   0   2   2      206.93      292.02      4.56 o 
   2   2   2     1394.87       -0.12      0.06 o 
   3   2   2     1049.78     1274.36     15.12 o 
   4   2   2        8.43        5.67      0.20 o 
   5   2   2       21.25       17.47      0.38 o 
   6   2   2      108.32      104.06      1.29 o 
   7   2   2       58.76       56.38      0.96 o 
   8   2   2      132.11      123.20      4.64 o 
   9   2   2       11.31       11.53      1.05 o 
  10   2   2      201.05      189.01      5.25 o 
 -10   3   2       68.99       67.60      2.31 o 
  -9   3   2        1.04        1.26      0.40 o 
  -8   3   2       34.30       34.90      1.06 o 
  -7   3   2        1.61        1.27      0.44 o 
  -6   3   2      157.11      170.43      2.54 o 
  -5   3   2       66.07       73.16      0.98 o 
  -4   3   2      620.93      701.20      6.05 o 
  -3   3   2       33.49       32.38      0.45 o 
  -2   3   2       96.36       78.06      0.88 o 
  -1   3   2      244.20      283.10      3.51 o 
   0   3   2      195.64      136.88      5.82 o 
   2   3   2      242.52      299.06      3.80 o 
   4   3   2       14.33       18.69      0.35 o 
   5   3   2      326.91      324.83      3.04 o 
   6   3   2        7.88        9.12      0.30 o 
   7   3   2      272.47      261.44      2.62 o 
   8   3   2        1.04        0.84      0.38 o 
   9   3   2       76.56       70.48      2.54 o 
  10   3   2        9.74       10.55      1.14 o 
  -9   4   2       49.16       50.87      1.49 o 
  -8   4   2       20.81       22.41      1.74 o 
  -7   4   2       39.36       42.73      1.01 o 
  -6   4   2       46.73       40.26      0.91 o 
  -5   4   2       32.44       27.26      0.54 o 
  -4   4   2      477.25      520.20      4.59 o 
  -3   4   2       16.78       16.77      0.62 o 
  -2   4   2      436.02      437.36      3.84 o 
  -1   4   2        1.62        1.30      0.17 o 
   1   4   2       29.13       17.21      0.31 o 
   2   4   2     1041.29     1141.77     13.92 o 
   3   4   2      159.01      157.11      1.92 o 
   4   4   2      849.98      911.15      7.94 o 
   5   4   2        1.28        2.21      0.17 o 
   6   4   2      905.46      984.36      8.67 o 
   7   4   2       39.98       32.50      0.78 o 
   8   4   2      299.10      289.24      5.20 o 
   9   4   2       24.20       20.48      1.34 o 
  10   4   2      192.18      195.40      5.42 o 
  -9   5   2       61.64       65.50      1.58 o 
  -8   5   2       36.13       41.20      1.20 o 
  -7   5   2      162.32      166.12      2.61 o 
  -6   5   2        6.67        6.46      0.43 o 
  -5   5   2       66.56       68.52      1.10 o 
  -4   5   2       37.64       42.11      0.62 o 
  -3   5   2      177.43      164.67      1.65 o 
  -2   5   2       81.57       91.01      1.12 o 
  -1   5   2     1140.80     1311.73     12.02 o 
   0   5   2        3.51        4.19      0.19 o 
   1   5   2      995.56     1264.72     12.72 o 
   2   5   2        9.18       17.65      0.40 o 
   3   5   2     1242.49     1502.75     15.39 o 
   4   5   2       12.21       10.08      0.33 o 
   5   5   2      188.27      196.80      2.48 o 
   6   5   2       86.93       88.52      1.27 o 
   7   5   2       98.43       96.25      2.95 o 
   8   5   2       36.31       33.38      1.24 o 
   9   5   2      122.67      121.02      3.73 o 
  10   5   2      102.79      102.98      3.42 o 
  -8   6   2      156.45      167.99      3.15 o 
  -7   6   2       53.54       56.35      1.24 o 
  -6   6   2      250.42      256.31      3.71 o 
  -5   6   2       11.88       14.66      0.51 o 
  -4   6   2      662.48      736.60      8.05 o 
  -3   6   2        5.08        8.27      0.48 o 
  -2   6   2      296.14      323.81      6.04 o 
  -1   6   2       54.25       41.64      0.58 o 
   0   6   2      447.41      466.25      4.57 o 
   1   6   2       37.38       42.35      0.95 o 
   2   6   2      664.22      646.38      6.21 o 
   3   6   2      275.85      318.95      3.60 o 
   4   6   2      165.29      168.53      1.92 o 
   5   6   2       17.45       15.61      0.52 o 
   6   6   2      172.37      183.22      3.52 o 
   7   6   2       21.87       23.32      1.00 o 
   8   6   2        7.86        9.75      0.82 o 
   9   6   2        2.21        1.57      0.67 o 
  10   6   2       19.81       16.74      1.35 o 
  -8   7   2       13.40       13.61      0.74 o 
  -7   7   2      126.61      130.28      2.22 o 
  -6   7   2       26.02       24.40      0.77 o 
  -5   7   2      262.79      296.58      3.90 o 
  -4   7   2      161.75      156.18      2.09 o 
  -3   7   2      252.42      262.46      2.83 o 
  -2   7   2       14.91       22.83      0.46 o 
  -1   7   2      634.85      677.23      5.96 o 
   0   7   2       16.98       11.38      0.32 o 
   1   7   2      363.13      362.62      3.35 o 
   2   7   2       43.40       34.39      0.57 o 
   3   7   2      653.86      767.02      7.37 o 
   4   7   2       51.96       47.27      0.82 o 
   5   7   2      457.37      473.50      5.45 o 
   6   7   2      271.92      275.66      4.99 o 
   7   7   2       92.33       86.39      2.65 o 
   8   7   2       52.93       56.57      1.73 o 
   9   7   2       37.00       37.30      3.00 o 
  -8   8   2       51.50       49.93      1.96 o 
  -7   8   2        0.84        1.13      0.35 o 
  -6   8   2       72.82       72.65      1.47 o 
  -5   8   2       16.81       19.00      0.95 o 
  -4   8   2      306.31      304.68      3.70 o 
  -3   8   2        3.80        3.94      0.29 o 
  -2   8   2      217.60      238.59      2.65 o 
  -1   8   2       74.71       71.71      1.04 o 
   0   8   2        0.98        1.69      0.20 o 
   1   8   2        1.61        1.52      0.20 o 
   2   8   2        1.42        1.78      0.20 o 
   3   8   2       16.36       19.32      0.58 o 
   4   8   2        3.17        3.65      0.33 o 
   5   8   2       97.10       99.28      1.80 o 
   6   8   2      159.36      163.91      3.35 o 
   7   8   2       80.60       78.79      2.08 o 
   8   8   2      219.79      226.77      4.48 o 
   9   8   2      145.26      155.74      4.52 o 
  -7   9   2        9.23        9.83      0.99 o 
  -6   9   2       21.52       22.48      0.79 o 
  -5   9   2       32.40       31.56      0.84 o 
  -4   9   2      111.99      103.21      1.61 o 
  -3   9   2       22.79       21.66      0.57 o 
  -2   9   2      248.52      248.02      2.79 o 
  -1   9   2      205.73      192.87      2.26 o 
   0   9   2       71.35       70.38      1.06 o 
   1   9   2       72.35       71.72      1.08 o 
   2   9   2       33.20       34.84      0.70 o 
   3   9   2        1.28        1.29      0.23 o 
   4   9   2       26.15       27.74      0.70 o 
   5   9   2        3.60        2.77      0.40 o 
   6   9   2        0.74        0.89      0.41 o 
   7   9   2        8.70        9.63      1.25 o 
   8   9   2       47.96       49.25      1.63 o 
  -6  10   2       10.15       11.64      1.04 o 
  -5  10   2        5.52        6.20      1.17 o 
  -4  10   2        9.58        9.32      0.51 o 
  -3  10   2        1.04        0.89      0.28 o 
  -2  10   2       76.70       75.70      1.20 o 
  -1  10   2      132.80      114.65      1.56 o 
   0  10   2       96.82       95.40      1.36 o 
   1  10   2      403.99      395.74      4.59 o 
   2  10   2      274.46      295.15      3.27 o 
   3  10   2      230.10      229.99      2.70 o 
   4  10   2       96.97       99.47      1.58 o 
   5  10   2      107.77      117.70      1.80 o 
   6  10   2       30.09       30.39      0.90 o 
   7  10   2        0.76        0.61      0.60 o 
  -5  11   2       12.07       12.38      0.85 o 
  -4  11   2        0.82        1.22      0.35 o 
  -3  11   2       11.68       10.65      0.54 o 
  -2  11   2        1.65        2.04      0.30 o 
  -1  11   2        4.03        4.62      0.35 o 
   0  11   2       15.00       17.18      0.63 o 
   1  11   2       65.39       59.38      1.08 o 
   2  11   2       56.48       55.96      1.00 o 
   3  11   2      136.67      133.61      2.03 o 
   4  11   2      177.24      180.45      2.50 o 
   5  11   2      263.30      276.04      3.52 o 
   6  11   2      164.42      167.88      4.55 o 
   7  11   2       61.85       67.55      2.41 o 
  -4  12   2       52.23       49.65      2.24 o 
  -3  12   2       39.37       36.75      1.33 o 
  -2  12   2       41.71       38.01      0.95 o 
  -1  12   2       17.22       16.79      0.59 o 
   0  12   2       13.17       13.84      0.56 o 
   1  12   2       40.07       38.15      0.84 o 
   2  12   2       12.86       13.37      0.59 o 
   3  12   2       16.20       16.64      0.85 o 
   4  12   2        4.90        5.23      0.43 o 
   5  12   2       84.34       90.09      4.02 o 
  -2  13   2      219.77      223.10      4.29 o 
  -1  13   2       80.91       77.32      1.74 o 
   0  13   2      123.06      130.36      4.03 o 
   1  13   2      174.86      181.29      3.63 o 
   2  13   2       34.24       37.54      1.32 o 
   3  13   2       69.21       74.08      3.16 o 
   4  13   2       14.71       16.98      1.70 o 
  -1 -12   3       49.76       45.55      2.44 o 
   0 -12   3        1.92        1.40      0.58 o 
   1 -12   3       42.43       42.05      1.56 o 
  -4 -11   3       58.80       57.97      2.78 o 
  -3 -11   3        1.72        2.83      1.00 o 
  -2 -11   3       56.16       56.17      2.73 o 
  -1 -11   3        4.60        4.35      0.95 o 
   0 -11   3      131.85      131.26      4.83 o 
   1 -11   3       24.00       24.78      0.98 o 
   2 -11   3       41.33       43.17      1.30 o 
   3 -11   3       71.53       70.72      2.34 o 
   4 -11   3        7.07        5.23      0.72 o 
  -5 -10   3        2.08        1.86      0.57 o 
  -4 -10   3       54.58       56.65      1.48 o 
  -3 -10   3        0.71        0.65      0.40 o 
  -2 -10   3       42.16       43.21      1.61 o 
  -1 -10   3        0.82        0.53      0.49 o 
   0 -10   3      139.09      131.63      3.77 o 
   1 -10   3        6.57        6.03      0.74 o 
   2 -10   3      124.97      126.50      1.81 o 
   3 -10   3      131.87      128.12      2.10 o 
   4 -10   3      111.34      118.58      2.28 o 
   5 -10   3       95.65       94.63      4.44 o 
   6 -10   3       91.40       91.53      3.27 o 
  -6  -9   3        1.36        1.34      0.53 o 
  -5  -9   3       47.87       45.11      1.28 o 
  -4  -9   3       34.62       34.39      1.09 o 
  -3  -9   3       29.87       30.60      0.86 o 
  -2  -9   3       26.86       24.26      0.99 o 
  -1  -9   3       17.64       17.28      0.96 o 
   0  -9   3       58.39       47.14      1.22 o 
   1  -9   3        4.38        4.74      0.42 o 
   2  -9   3       22.21       18.86      0.86 o 
   3  -9   3       19.88       19.40      0.62 o 
   4  -9   3       12.76       12.98      0.57 o 
   5  -9   3       27.58       28.42      1.23 o 
   6  -9   3       73.74       75.04      3.07 o 
   7  -9   3       50.30       53.76      2.39 o 
  -7  -8   3       72.36       69.18      2.64 o 
  -6  -8   3       10.33       10.74      0.84 o 
  -5  -8   3       84.03       80.95      1.71 o 
  -4  -8   3       95.78      101.73      1.67 o 
  -3  -8   3      107.96      109.91      1.72 o 
  -2  -8   3      103.25       98.60      1.57 o 
  -1  -8   3      287.21      303.08      3.66 o 
   0  -8   3      163.46      155.61      2.17 o 
   1  -8   3      131.40      137.07      1.98 o 
   2  -8   3       74.22       62.88      1.20 o 
   3  -8   3      117.01      116.04      1.59 o 
   4  -8   3        2.05        2.44      0.31 o 
   5  -8   3       15.65       15.18      0.69 o 
   6  -8   3        2.44        1.22      0.49 o 
   7  -8   3        1.38        1.13      0.67 o 
  -8  -7   3       47.59       47.45      2.14 o 
  -7  -7   3       76.93       74.89      2.72 o 
  -6  -7   3       19.41       20.28      0.97 o 
  -5  -7   3       55.04       51.33      1.24 o 
  -4  -7   3       91.67      102.35      1.60 o 
  -3  -7   3        3.88        3.83      0.35 o 
  -2  -7   3       94.43      102.87      1.54 o 
  -1  -7   3      126.22      127.04      1.94 o 
   0  -7   3      154.72      175.77      2.04 o 
   1  -7   3      246.60      244.21      3.02 o 
   2  -7   3      259.81      258.14      3.17 o 
   3  -7   3      606.69      638.19      6.30 o 
   4  -7   3       27.36       27.61      0.66 o 
   5  -7   3      396.56      408.23      4.88 o 
   6  -7   3       15.10       13.92      0.63 o 
   7  -7   3       83.49       85.88      2.23 o 
   8  -7   3        0.70        0.52      0.65 o 
  -8  -6   3       77.30       74.23      2.73 o 
  -7  -6   3       69.80       64.68      2.44 o 
  -6  -6   3       93.18       86.49      2.04 o 
  -5  -6   3       99.91       98.10      1.54 o 
  -4  -6   3      267.69      267.57      3.24 o 
  -3  -6   3       21.93       16.99      0.54 o 
  -2  -6   3      223.58      215.46      2.63 o 
  -1  -6   3       85.16       71.14      0.99 o 
   0  -6   3       51.67       44.10      0.94 o 
   1  -6   3      267.79      248.47      3.06 o 
   2  -6   3      176.47      157.28      2.07 o 
   3  -6   3        4.41        2.29      0.50 o 
   4  -6   3       97.03       92.10      1.27 o 
   5  -6   3      118.12      122.39      1.83 o 
   6  -6   3      182.98      186.01      2.57 o 
   7  -6   3       66.92       68.93      1.35 o 
   8  -6   3       81.56       82.42      2.93 o 
   9  -6   3       63.27       60.01      2.51 o 
  -9  -5   3       66.54       60.62      2.42 o 
  -8  -5   3        9.65        9.04      1.03 o 
  -7  -5   3      131.93      125.47      3.71 o 
  -6  -5   3       14.99       14.43      0.64 o 
  -5  -5   3      551.72      562.04      5.51 o 
  -4  -5   3      220.01      216.56      2.37 o 
  -3  -5   3      376.59      375.91      3.76 o 
  -2  -5   3      369.31      407.20      5.20 o 
  -1  -5   3      382.20      397.00      4.69 o 
   0  -5   3        5.45        6.97      0.38 o 
   1  -5   3        6.92        4.28      0.25 o 
   2  -5   3        3.11        2.18      0.23 o 
   3  -5   3        9.54        5.59      0.33 o 
   4  -5   3       39.27       45.77      0.77 o 
   5  -5   3       26.79       29.27      0.72 o 
   6  -5   3       12.51       12.32      0.52 o 
   7  -5   3        6.97        9.87      0.58 o 
   8  -5   3      108.12      116.24      2.77 o 
   9  -5   3       31.37       29.33      1.70 o 
  -9  -4   3       24.24       21.72      1.43 o 
  -8  -4   3       10.72        9.71      1.04 o 
  -7  -4   3        2.15        3.11      0.65 o 
  -6  -4   3        7.41        6.39      0.40 o 
  -5  -4   3       19.69       17.51      0.48 o 
  -4  -4   3       34.98       34.28      0.63 o 
  -3  -4   3       20.65       20.55      0.58 o 
  -2  -4   3      806.95      896.39      8.45 o 
   0  -4   3      726.97      770.19      8.04 o 
   1  -4   3      703.70      770.35     10.43 o 
   2  -4   3      476.17      525.06      7.79 o 
   3  -4   3      189.34      204.04      2.44 o 
   4  -4   3        2.43        1.47      0.18 o 
   5  -4   3      279.86      301.01      4.76 o 
   6  -4   3        4.99        5.43      0.38 o 
   7  -4   3       80.87       86.56      1.47 o 
   8  -4   3       28.77       30.41      0.96 o 
   9  -4   3      143.20      139.44      4.20 o 
  10  -4   3       29.47       29.78      1.75 o 
  -9  -3   3      127.12      120.91      3.73 o 
  -8  -3   3       46.69       41.87      1.84 o 
  -7  -3   3       17.82       19.07      1.17 o 
  -6  -3   3        2.63        3.49      0.36 o 
  -5  -3   3        0.87        1.97      0.44 o 
  -4  -3   3      130.21      122.58      1.43 o 
  -3  -3   3      205.00      236.06      2.41 o 
  -2  -3   3        2.96        2.63      0.31 o 
  -1  -3   3      100.36      148.74      2.00 o 
   0  -3   3       16.51        8.54      0.57 o 
   1  -3   3      396.00      415.29      7.67 o 
   2  -3   3      804.05      936.99     11.27 o 
   3  -3   3      323.48      308.43      4.03 o 
   4  -3   3      286.73      298.92      3.89 o 
   5  -3   3      423.93      454.48      5.10 o 
   6  -3   3       60.20       62.94      1.78 o 
   7  -3   3       57.18       56.36      1.08 o 
   8  -3   3      117.63      117.62      1.84 o 
   9  -3   3       39.57       37.82      1.43 o 
  10  -3   3       76.39       78.32      2.90 o 
  -9  -2   3      130.64      123.21      3.72 o 
  -8  -2   3       91.60       87.87      2.87 o 
  -7  -2   3      190.53      192.28      4.99 o 
  -6  -2   3      275.97      258.91      3.03 o 
  -5  -2   3      332.85      352.82      3.90 o 
  -4  -2   3       89.42       87.83      0.98 o 
  -3  -2   3        1.01        1.90      0.23 o 
  -2  -2   3      212.00      193.64      1.92 o 
   0  -2   3      132.76      174.51      2.24 o 
   1  -2   3        1.21        1.66      0.14 o 
   2  -2   3      217.71      195.29      4.36 o 
   3  -2   3      302.37      282.46      3.67 o 
   4  -2   3      313.26      304.35      4.75 o 
   5  -2   3      778.50      884.87     10.54 o 
   6  -2   3       53.63       50.41      1.11 o 
   7  -2   3      225.28      232.20      2.94 o 
   8  -2   3       71.62       70.54      1.29 o 
   9  -2   3       25.49       29.86      1.62 o 
  10  -2   3       11.75       12.93      1.17 o 
 -10  -1   3        3.65        4.07      0.82 o 
  -9  -1   3        5.41        5.37      0.85 o 
  -8  -1   3        4.61        4.93      0.77 o 
  -7  -1   3       24.23       22.88      1.23 o 
  -6  -1   3      120.49      114.29      1.57 o 
  -5  -1   3      375.57      410.02      4.89 o 
  -4  -1   3      244.66      265.12      3.40 o 
  -3  -1   3      565.18      587.58      6.10 o 
  -2  -1   3     1943.50     2643.66     52.16 o 
  -1  -1   3       71.53       52.10      0.75 o 
   0  -1   3      809.67     1072.89     22.73 o 
   1  -1   3      274.02      283.96      6.50 o 
   2  -1   3      329.75      340.27      6.83 o 
   3  -1   3      158.17       48.95      1.25 o 
   4  -1   3      462.44      548.59      6.82 o 
   5  -1   3      664.15      668.32      7.21 o 
   6  -1   3      164.00      163.47      2.20 o 
   7  -1   3      449.50      457.06      5.24 o 
   8  -1   3      244.08      235.17      3.04 o 
   9  -1   3       71.42       74.59      2.02 o 
  10  -1   3       40.70       38.33      1.89 o 
 -10   0   3        9.18        9.04      1.05 o 
  -9   0   3       12.04       13.45      1.17 o 
  -8   0   3       15.57       14.65      1.05 o 
  -7   0   3        3.97        3.39      0.64 o 
  -6   0   3        8.61        6.34      0.31 o 
  -5   0   3        8.36       10.43      0.33 o 
  -4   0   3       43.29       44.86      2.07 o 
  -3   0   3      161.89      135.30      1.40 o 
  -1   0   3        1.71        1.42      0.56 o 
   1   0   3      513.83      615.95     14.40 o 
   3   0   3       94.27       82.06      1.67 o 
   4   0   3      309.93      396.19      5.00 o 
   5   0   3      349.82      311.44      3.55 o 
   6   0   3       47.92       59.92      1.01 o 
   7   0   3      383.72      378.08      4.42 o 
   8   0   3      232.32      235.12      3.47 o 
   9   0   3      114.90      116.43      2.70 o 
  10   0   3      127.82      123.93      3.87 o 
 -10   1   3       41.62       44.55      1.96 o 
  -9   1   3      240.12      243.16      6.21 o 
  -8   1   3        3.33        3.20      0.66 o 
  -7   1   3      308.18      311.39      7.43 o 
  -6   1   3       22.55       22.45      0.85 o 
  -5   1   3      271.44      300.50      3.35 o 
  -4   1   3        1.82        4.23      0.18 o 
  -3   1   3      664.82      758.04      7.83 o 
  -2   1   3      204.63      208.99      4.49 o 
  -1   1   3       38.75       43.48      1.98 o 
   1   1   3     1043.81     1229.50     26.65 o 
   2   1   3      317.76       -0.08      0.04 o 
   3   1   3      221.69      236.69      4.00 o 
   4   1   3      385.82      409.19      5.17 o 
   5   1   3       91.17       72.76      1.08 o 
   6   1   3       15.29       16.13      0.48 o 
   7   1   3       91.71       89.95      1.41 o 
   8   1   3       96.23       90.79      1.74 o 
   9   1   3       10.98       11.36      1.06 o 
  10   1   3      156.75      155.45      4.56 o 
 -10   2   3       67.25       65.95      2.43 o 
  -9   2   3       15.34       14.48      1.15 o 
  -8   2   3       67.53       60.05      2.18 o 
  -7   2   3      132.02      129.16      2.92 o 
  -6   2   3      306.56      327.14      5.69 o 
  -5   2   3      134.76      122.64      1.42 o 
  -4   2   3      236.83      250.32      2.77 o 
  -3   2   3      589.72      610.27      8.96 o 
  -2   2   3      277.22      299.27      4.50 o 
  -1   2   3      169.69      209.20      6.65 o 
   0   2   3     1002.04     1137.55     24.66 o 
   1   2   3     2283.42        0.02      0.13 o 
   2   2   3        1.54        1.73      0.64 o 
   4   2   3       25.49       28.78      1.10 o 
   5   2   3      876.14      880.54     12.15 o 
   6   2   3       21.10       19.27      0.53 o 
   7   2   3      486.62      494.46      5.63 o 
   8   2   3        0.79        1.87      0.63 o 
   9   2   3       72.40       68.94      1.86 o 
  10   2   3       33.88       30.15      1.67 o 
  -9   3   3        8.80        9.41      1.01 o 
  -8   3   3        0.65        0.40      0.51 o 
  -7   3   3       30.87       33.23      0.95 o 
  -6   3   3       92.56       95.41      2.16 o 
  -5   3   3        2.86        4.85      0.25 o 
  -4   3   3      558.56      612.39      5.83 o 
  -3   3   3        1.34        1.82      0.15 o 
  -2   3   3     1457.96     1940.04     22.38 o 
  -1   3   3      876.01     1122.11     13.24 o 
   1   3   3      701.06      888.89     18.94 o 
   2   3   3     1092.08     1392.09     14.46 o 
   3   3   3       29.05       20.04      0.51 o 
   4   3   3      845.09     1030.09      9.78 o 
   5   3   3       56.84       40.08      0.69 o 
   6   3   3      191.64      218.12      3.21 o 
   7   3   3      211.02      196.75      2.34 o 
   8   3   3       70.74       68.18      1.15 o 
   9   3   3       28.60       26.08      1.13 o 
  10   3   3      105.52       94.24      3.23 o 
  -9   4   3      118.71      112.50      3.40 o 
  -8   4   3        0.65        1.51      0.58 o 
  -7   4   3      298.31      306.57      5.44 o 
  -6   4   3        6.01        6.48      0.36 o 
  -5   4   3      161.25      166.21      1.87 o 
  -4   4   3        1.06        1.59      0.41 o 
  -3   4   3      399.95      441.02      3.89 o 
  -2   4   3       12.43       24.87      0.74 o 
  -1   4   3      124.06      129.66      1.39 o 
   0   4   3      490.97      443.58      5.47 o 
   1   4   3       57.31       83.77      1.28 o 
   2   4   3      104.86       78.36      1.25 o 
   3   4   3      464.22      476.40      6.44 o 
   4   4   3      238.18      218.54      3.42 o 
   5   4   3       99.01      105.29      1.35 o 
   6   4   3      196.85      188.08      2.21 o 
   7   4   3      237.34      244.52      2.81 o 
   8   4   3       73.55       67.22      2.15 o 
   9   4   3       68.77       68.39      2.93 o 
  10   4   3      114.30      109.01      3.57 o 
  -9   5   3       25.26       23.33      1.38 o 
  -8   5   3       48.77       51.14      1.99 o 
  -7   5   3      175.79      171.97      3.84 o 
  -6   5   3       47.10       47.98      0.91 o 
  -5   5   3       74.43       68.06      0.98 o 
  -4   5   3      122.81      146.79      1.68 o 
  -3   5   3      119.40      113.66      1.21 o 
  -2   5   3       13.03       12.47      0.35 o 
  -1   5   3      122.98      105.27      1.09 o 
   0   5   3      374.73      352.08      3.41 o 
   1   5   3      210.71      246.81      2.27 o 
   2   5   3      117.13      109.71      1.13 o 
   3   5   3     1115.38     1249.20     12.85 o 
   4   5   3       62.09       68.34      0.81 o 
   5   5   3      357.51      355.69      3.73 o 
   6   5   3      211.94      210.34      2.44 o 
   7   5   3      327.69      330.14      3.64 o 
   8   5   3      117.68      114.38      2.60 o 
   9   5   3      102.41      102.84      3.30 o 
  10   5   3      216.76      215.78      5.93 o 
  -9   6   3        0.87        1.22      0.64 o 
  -8   6   3        6.14        8.95      0.95 o 
  -7   6   3       60.36       60.75      1.27 o 
  -6   6   3       16.77       15.77      0.53 o 
  -5   6   3       50.98       49.54      0.92 o 
  -4   6   3      203.76      210.18      2.30 o 
  -3   6   3       52.53       48.55      0.68 o 
  -2   6   3      115.77      123.72      1.31 o 
  -1   6   3       75.54       72.80      1.01 o 
   0   6   3      393.58      397.23      3.87 o 
   1   6   3       32.52       40.64      0.57 o 
   2   6   3      229.40      211.83      2.04 o 
   3   6   3      750.62      838.55      9.05 o 
   4   6   3       30.02       34.63      0.54 o 
   5   6   3      476.55      478.17      4.80 o 
   6   6   3       95.00       99.25      1.57 o 
   7   6   3      423.53      416.00      7.13 o 
   8   6   3       12.64       13.09      0.88 o 
   9   6   3      224.44      232.23      4.59 o 
  10   6   3       55.07       57.76      2.45 o 
  -8   7   3        5.27        6.08      0.84 o 
  -7   7   3       20.03       18.91      1.12 o 
  -6   7   3       13.95       12.49      0.53 o 
  -5   7   3       29.11       30.62      0.73 o 
  -4   7   3      326.61      311.71      3.71 o 
  -3   7   3       14.90       12.15      0.39 o 
  -2   7   3      438.81      448.85      4.07 o 
  -1   7   3       71.68       72.51      0.90 o 
   0   7   3      801.81      881.16      7.64 o 
   1   7   3        2.31        3.16      0.20 o 
   2   7   3      645.68      648.60      5.73 o 
   3   7   3      241.86      284.92      2.72 o 
   4   7   3      179.63      172.97      1.80 o 
   5   7   3      226.52      226.95      2.53 o 
   6   7   3      263.98      255.98      4.78 o 
   7   7   3      171.68      169.33      3.48 o 
   8   7   3       60.33       58.77      1.79 o 
   9   7   3      119.97      122.00      2.92 o 
  -8   8   3        1.15        1.49      0.64 o 
  -7   8   3       58.87       55.58      1.65 o 
  -6   8   3        7.11        6.55      0.44 o 
  -5   8   3      105.88      101.92      1.58 o 
  -4   8   3       85.77       75.22      1.26 o 
  -3   8   3       80.42       68.70      1.15 o 
  -2   8   3      285.83      273.85      2.97 o 
  -1   8   3      247.44      241.97      2.39 o 
   0   8   3      651.43      688.09      6.10 o 
   1   8   3       41.78       40.86      0.87 o 
   2   8   3      719.49      753.60      6.66 o 
   3   8   3      109.32      127.68      1.47 o 
   4   8   3      226.75      228.07      2.32 o 
   5   8   3      113.33      115.18      1.68 o 
   6   8   3      326.80      336.49      6.00 o 
   7   8   3       56.54       55.87      1.71 o 
   8   8   3      163.37      171.84      3.68 o 
   9   8   3       77.68       80.75      2.96 o 
  -7   9   3       64.12       67.11      2.33 o 
  -6   9   3        3.53        1.90      0.43 o 
  -5   9   3      147.56      148.26      2.13 o 
  -4   9   3        4.74        4.05      0.36 o 
  -3   9   3      154.52      144.78      2.03 o 
  -2   9   3       25.70       23.94      0.58 o 
  -1   9   3      576.92      574.27      5.81 o 
   0   9   3       48.69       48.34      0.83 o 
   1   9   3      452.41      454.14      4.69 o 
   2   9   3       88.43       89.67      1.26 o 
   3   9   3      401.58      430.01      4.48 o 
   4   9   3        1.79        2.11      0.25 o 
   5   9   3      272.26      275.00      4.01 o 
   6   9   3        7.07       10.16      1.70 o 
   7   9   3       56.90       54.54      1.73 o 
   8   9   3       15.21       16.03      1.40 o 
  -6  10   3       85.72       87.49      2.44 o 
  -5  10   3       26.18       28.25      0.86 o 
  -4  10   3      161.84      157.24      2.24 o 
  -3  10   3        1.68        1.19      0.28 o 
  -2  10   3      286.47      289.51      3.23 o 
  -1  10   3       38.23       35.19      0.88 o 
   0  10   3      280.31      275.02      3.07 o 
   1  10   3      108.67      105.89      1.46 o 
   2  10   3      374.32      384.56      4.10 o 
   3  10   3      214.72      225.21      2.62 o 
   4  10   3       39.18       36.51      0.76 o 
   5  10   3      295.23      310.13      4.51 o 
   6  10   3        1.95        2.86      0.57 o 
   7  10   3       78.04       75.11      3.59 o 
   8  10   3        1.49        1.55      0.74 o 
  -5  11   3      119.54      126.27      2.75 o 
  -4  11   3       51.51       52.44      1.26 o 
  -3  11   3        7.02        7.42      0.47 o 
  -2  11   3      131.46      131.00      1.95 o 
  -1  11   3        0.73        1.10      0.27 o 
   0  11   3      123.52      121.02      1.65 o 
   1  11   3        0.77        0.82      0.25 o 
   2  11   3      401.69      418.10      4.47 o 
   3  11   3       10.07       10.17      0.46 o 
   4  11   3      314.76      311.26      4.57 o 
   5  11   3       96.09       99.24      1.99 o 
   6  11   3      225.44      229.80      6.02 o 
   7  11   3       15.69       16.47      1.30 o 
  -4  12   3       14.80       15.26      1.43 o 
  -3  12   3      118.75      119.09      2.73 o 
  -2  12   3       31.54       29.78      0.90 o 
  -1  12   3       68.73       67.47      1.51 o 
   0  12   3        5.31        5.70      0.40 o 
   1  12   3       48.14       48.09      0.95 o 
   2  12   3        1.31        1.44      0.35 o 
   3  12   3       39.46       39.39      1.17 o 
   4  12   3        0.76        1.10      0.40 o 
   5  12   3      197.51      205.87      3.98 o 
   6  12   3        5.36        6.09      0.91 o 
  -3  13   3       34.74       35.87      2.27 o 
  -2  13   3      267.17      271.20      4.95 o 
  -1  13   3       29.23       27.66      1.01 o 
   0  13   3      183.82      187.83      5.64 o 
   1  13   3       24.40       22.60      0.93 o 
   2  13   3      118.96      120.80      2.70 o 
   3  13   3        0.61        1.16      0.50 o 
   4  13   3       49.47       53.94      1.64 o 
  -3 -11   4       22.21       22.16      1.83 o 
  -2 -11   4        2.90        2.91      0.97 o 
  -1 -11   4        6.26        6.24      1.20 o 
   0 -11   4       63.63       63.31      2.79 o 
   1 -11   4        8.23        8.37      1.22 o 
   2 -11   4       64.43       67.66      1.96 o 
   3 -11   4        8.79        8.10      1.19 o 
  -4 -10   4        3.33        2.81      0.62 o 
  -3 -10   4       78.05       74.42      1.74 o 
  -2 -10   4        4.26        4.48      0.74 o 
  -1 -10   4       41.16       39.37      1.22 o 
   0 -10   4       11.07        9.74      0.72 o 
   1 -10   4       36.01       35.24      1.14 o 
   2 -10   4       18.11       18.22      0.94 o 
   3 -10   4       97.20       97.71      1.56 o 
   4 -10   4       45.47       44.87      2.09 o 
   5 -10   4       55.45       58.01      2.48 o 
  -6  -9   4       18.76       20.71      1.13 o 
  -5  -9   4       12.24       12.50      1.04 o 
  -4  -9   4       35.25       36.17      1.27 o 
  -3  -9   4       27.53       26.38      0.83 o 
  -2  -9   4        8.18        8.28      0.54 o 
  -1  -9   4        6.39        5.47      0.46 o 
   0  -9   4       72.99       67.30      1.54 o 
   1  -9   4        6.15        5.96      0.55 o 
   2  -9   4      102.75      101.06      1.73 o 
   3  -9   4       12.87       12.26      0.56 o 
   4  -9   4      178.11      178.56      2.62 o 
   5  -9   4       19.49       22.75      0.93 o 
   6  -9   4      192.45      195.36      5.52 o 
  -6  -8   4        1.02        1.30      0.51 o 
  -5  -8   4       48.40       49.10      2.51 o 
  -4  -8   4        3.69        4.17      0.42 o 
  -3  -8   4      140.54      138.84      2.06 o 
  -2  -8   4        9.31        7.47      0.59 o 
  -1  -8   4      207.59      196.47      2.61 o 
   0  -8   4        1.00        1.37      0.35 o 
   1  -8   4       66.24       59.85      1.17 o 
   2  -8   4        0.74        2.70      1.64 o 
   3  -8   4      139.47      131.32      2.01 o 
   4  -8   4        1.09        1.02      0.31 o 
   5  -8   4      107.83      112.63      1.88 o 
   6  -8   4       28.96       29.89      1.03 o 
   7  -8   4      160.64      170.05      3.71 o 
  -7  -7   4        0.60        0.87      0.67 o 
  -6  -7   4       40.71       39.92      1.39 o 
  -5  -7   4        0.95        1.36      0.37 o 
  -4  -7   4      212.87      200.79      2.67 o 
  -3  -7   4        0.96        1.36      0.28 o 
  -2  -7   4      294.53      279.05      3.40 o 
  -1  -7   4       24.76       26.25      0.82 o 
   0  -7   4      675.03      717.47      8.91 o 
   1  -7   4        0.85        0.96      0.26 o 
   2  -7   4      697.63      717.44      7.85 o 
   3  -7   4       19.97       19.59      0.64 o 
   4  -7   4      239.85      250.02      3.19 o 
   5  -7   4       20.13       20.67      0.74 o 
   6  -7   4      146.90      150.91      2.29 o 
   7  -7   4       54.80       57.30      1.43 o 
   8  -7   4       29.82       31.67      1.81 o 
  -8  -6   4        0.49        0.76      0.68 o 
  -7  -6   4       89.94       85.51      3.33 o 
  -6  -6   4       32.07       27.56      1.10 o 
  -5  -6   4      217.43      204.36      3.95 o 
  -4  -6   4        3.37        3.46      0.34 o 
  -3  -6   4      257.73      241.43      3.59 o 
  -2  -6   4        1.14        1.87      0.31 o 
  -1  -6   4      455.17      444.90      5.70 o 
   0  -6   4      109.47      116.14      1.65 o 
   1  -6   4      162.01      154.09      2.05 o 
   2  -6   4      583.73      617.74      6.75 o 
   3  -6   4      144.53      141.46      1.96 o 
   4  -6   4      344.89      354.07      4.91 o 
   5  -6   4       68.79       68.35      1.51 o 
   6  -6   4      332.54      340.06      4.22 o 
   7  -6   4       20.66       20.63      0.92 o 
   8  -6   4      109.13      107.23      3.52 o 
   9  -6   4       42.02       40.82      2.08 o 
  -8  -5   4       65.84       59.44      2.40 o 
  -7  -5   4       15.57       14.61      0.72 o 
  -6  -5   4       16.77       16.95      0.61 o 
  -5  -5   4      184.26      173.87      2.29 o 
  -4  -5   4       54.84       50.31      0.85 o 
  -3  -5   4      257.19      247.37      2.71 o 
  -2  -5   4       23.33       17.52      0.52 o 
  -1  -5   4      643.71      686.74      8.35 o 
   0  -5   4        4.10        3.62      0.27 o 
   1  -5   4      342.71      320.50      3.67 o 
   2  -5   4      121.83      123.01      1.68 o 
   3  -5   4      370.51      377.18      4.28 o 
   4  -5   4       16.95       16.35      0.64 o 
   5  -5   4      355.69      361.06      4.99 o 
   6  -5   4       39.82       38.47      1.09 o 
   7  -5   4      127.65      135.92      2.08 o 
   8  -5   4        4.91        5.99      0.55 o 
   9  -5   4      101.83       99.12      3.39 o 
  -9  -4   4        2.90        2.89      0.78 o 
  -8  -4   4      128.62      125.08      3.83 o 
  -7  -4   4        3.80        3.53      0.44 o 
  -6  -4   4       85.72       91.57      1.46 o 
  -5  -4   4      112.90      101.81      1.64 o 
  -4  -4   4      248.74      261.58      2.76 o 
  -3  -4   4       95.59       88.79      1.15 o 
  -2  -4   4      653.62      711.71      7.43 o 
  -1  -4   4      423.24      459.31      6.93 o 
   0  -4   4      761.05      848.34      9.01 o 
   1  -4   4      160.07      146.98      2.22 o 
   2  -4   4     1084.43     1251.40     63.48 o 
   3  -4   4       66.49       61.07      1.45 o 
   4  -4   4      260.74      268.06      3.72 o 
   5  -4   4      196.64      186.24      2.84 o 
   6  -4   4      124.72      121.00      2.12 o 
   7  -4   4       94.41      102.24      1.66 o 
   8  -4   4       45.02       47.73      1.09 o 
   9  -4   4      138.05      143.84      4.33 o 
  -9  -3   4       44.26       44.76      2.05 o 
  -8  -3   4       99.51       92.54      3.05 o 
  -7  -3   4       29.61       32.39      0.94 o 
  -6  -3   4       40.85       39.61      0.85 o 
  -5  -3   4      140.20      133.85      1.80 o 
  -4  -3   4       25.92       28.97      0.57 o 
  -3  -3   4       30.20       30.47      0.55 o 
  -2  -3   4      252.93      259.74      8.57 o 
  -1  -3   4      189.20      225.35      5.49 o 
   0  -3   4      498.62      524.60      4.95 o 
   1  -3   4      148.57      156.54      1.72 o 
   2  -3   4     1534.97     1970.95     53.06 o 
   3  -3   4        9.79        8.24      0.78 o 
   4  -3   4      581.75      609.38      7.67 o 
   5  -3   4      122.50      130.17      2.10 o 
   6  -3   4      216.60      209.96      3.15 o 
   7  -3   4       52.05       54.32      1.08 o 
   8  -3   4      141.91      143.11      2.40 o 
   9  -3   4      141.77      141.56      2.53 o 
  10  -3   4       49.99       50.62      2.28 o 
  -9  -2   4       97.43       88.49      3.03 o 
  -8  -2   4       68.12       64.75      2.41 o 
  -7  -2   4      202.46      197.62      3.42 o 
  -6  -2   4       64.15       61.12      1.07 o 
  -5  -2   4      735.50      770.41      8.06 o 
  -4  -2   4        1.28        2.63      0.42 o 
  -3  -2   4      405.30      407.61      3.87 o 
  -2  -2   4        4.27        2.82      0.19 o 
  -1  -2   4      157.18      137.08      1.45 o 
   0  -2   4       47.19       63.78      0.77 o 
   1  -2   4       81.20       72.94      1.62 o 
   2  -2   4      661.27      777.72      9.37 o 
   3  -2   4        5.76        1.34      0.56 o 
   4  -2   4      651.95      675.98     22.57 o 
   5  -2   4      123.59      136.41      2.13 o 
   6  -2   4      177.37      166.05      2.57 o 
   7  -2   4       17.79       22.78      0.71 o 
   8  -2   4       87.59       82.12      1.64 o 
   9  -2   4       24.77       25.30      0.92 o 
  10  -2   4       13.13       14.61      1.27 o 
  -9  -1   4        0.72        0.80      0.66 o 
  -8  -1   4       75.22       71.34      2.52 o 
  -7  -1   4        4.48        4.12      0.41 o 
  -6  -1   4      228.80      232.51      2.78 o 
  -5  -1   4      503.89      517.04      6.41 o 
  -4  -1   4       98.62      108.88      1.65 o 
  -3  -1   4     1100.66     1170.08     51.63 o 
  -2  -1   4      301.50      282.35     10.96 o 
  -1  -1   4     1333.78     1666.37     33.21 o 
   0  -1   4       19.87       34.67      0.55 o 
   1  -1   4     1215.18     1581.89     33.55 o 
   2  -1   4      125.02      109.62      2.67 o 
   3  -1   4      367.15      333.78      5.07 o 
   5  -1   4      709.91      752.84      9.32 o 
   6  -1   4      161.16      159.13      2.46 o 
   7  -1   4      383.31      392.15      4.59 o 
   8  -1   4      160.52      160.94      2.29 o 
   9  -1   4      114.85      117.06      1.89 o 
  10  -1   4        5.03        5.38      0.90 o 
  -9   0   4        3.95        3.76      0.79 o 
  -8   0   4        0.69        0.00      0.53 o 
  -7   0   4       34.46       30.83      0.86 o 
  -6   0   4       29.13       25.75      1.67 o 
  -5   0   4       15.08       19.10      0.72 o 
  -4   0   4       48.41       46.99      0.90 o 
  -3   0   4      241.06      259.09      4.27 o 
  -1   0   4      328.68      308.80      3.61 o 
   1   0   4      617.21      675.11     14.61 o 
   2   0   4      746.20      755.51     11.75 o 
   3   0   4        8.64       10.21      2.09 o 
   4   0   4      668.74      437.40     10.38 o 
   5   0   4      390.09      410.07      5.31 o 
   6   0   4      177.36      161.65      2.47 o 
   7   0   4      692.41      736.39      8.81 o 
   8   0   4      329.34      326.66      4.00 o 
   9   0   4      475.82      485.14      5.75 o 
  10   0   4       93.52       98.58      3.32 o 
  -9   1   4       63.51       61.99      2.36 o 
  -8   1   4       46.90       45.04      1.90 o 
  -7   1   4        6.29        6.97      0.81 o 
  -6   1   4       44.79       44.03      1.00 o 
  -5   1   4       17.46       22.18      0.64 o 
  -4   1   4        3.12        4.28      0.30 o 
  -3   1   4      243.45      270.53      3.97 o 
  -2   1   4      319.97      311.77      4.86 o 
  -1   1   4       96.62       95.08      1.25 o 
   1   1   4      808.10      620.82     13.89 o 
   3   1   4       86.50       52.62      1.74 o 
   4   1   4     1446.96     1682.25     80.98 o 
   5   1   4       13.06        9.71      0.48 o 
   6   1   4      151.62      139.47      1.87 o 
   7   1   4       24.74       26.49      0.78 o 
   8   1   4      145.98      147.10      2.12 o 
   9   1   4       74.54       73.99      1.41 o 
  10   1   4      106.87      106.62      3.51 o 
  -9   2   4       91.51       87.56      2.95 o 
  -8   2   4       51.27       46.41      1.91 o 
  -7   2   4      211.48      199.85      5.16 o 
  -6   2   4      145.78      152.93      2.32 o 
  -5   2   4      308.21      326.22      4.24 o 
  -4   2   4        3.75        4.59      0.33 o 
  -3   2   4     1067.42     1311.50     13.42 o 
  -2   2   4        1.36        1.28      0.16 o 
  -1   2   4      968.57     1272.22     27.48 o 
   0   2   4      974.91     1252.47     26.51 o 
   3   2   4     1639.71     2203.59     33.35 o 
   4   2   4     1859.66     2442.33     37.01 o 
   5   2   4      364.26      377.58      4.93 o 
   6   2   4      200.94      204.85      2.56 o 
   7   2   4       81.44       87.20      1.41 o 
   8   2   4       23.69       25.40      0.74 o 
   9   2   4        3.69        2.23      0.36 o 
  10   2   4       13.92       12.46      1.24 o 
  -9   3   4        0.56        0.90      0.63 o 
  -8   3   4       28.75       29.08      1.48 o 
  -7   3   4       55.84       56.11      2.07 o 
  -6   3   4      266.80      261.59      3.59 o 
  -5   3   4      178.64      187.31      2.33 o 
  -4   3   4      143.96      134.72      2.13 o 
  -3   3   4      869.66     1008.83     10.43 o 
  -2   3   4       72.87       72.05      2.84 o 
  -1   3   4      208.44      213.53      3.64 o 
   0   3   4      305.79      324.23      4.87 o 
   1   3   4      736.20      736.66      7.77 o 
   2   3   4      506.40      625.02      9.70 o 
   3   3   4     1155.95     1390.35     14.58 o 
   4   3   4     1810.90     2314.33     27.62 o 
   5   3   4     1013.10     1122.53     10.72 o 
   6   3   4      567.85      634.72      6.33 o 
   7   3   4      921.04     1003.04      9.81 o 
   8   3   4       77.90       86.58      1.53 o 
   9   3   4      139.68      141.19      3.23 o 
  10   3   4        2.01        2.91      0.79 o 
  -9   4   4        7.14        8.67      1.03 o 
  -8   4   4       30.89       43.50      1.87 o 
  -7   4   4       68.17       68.16      2.33 o 
  -6   4   4      236.97      234.19      3.31 o 
  -5   4   4      177.83      176.95      2.25 o 
  -4   4   4      382.39      390.90      4.36 o 
  -3   4   4      992.92     1163.38     12.02 o 
  -2   4   4      374.94      353.76      3.45 o 
  -1   4   4      506.38      570.78      6.95 o 
   0   4   4      663.64      667.99      6.98 o 
   1   4   4       12.13        8.69      0.32 o 
   2   4   4        6.98        7.83      0.76 o 
   3   4   4        7.59        3.52      0.25 o 
   4   4   4      386.52      396.98      4.81 o 
   5   4   4       11.50       13.43      0.40 o 
   6   4   4      275.66      279.84      3.08 o 
   7   4   4      328.30      351.69      3.83 o 
   8   4   4      158.39      158.74      2.09 o 
   9   4   4      126.61      126.06      2.89 o 
  10   4   4       93.72       95.90      3.32 o 
  -9   5   4       28.66       28.36      1.59 o 
  -8   5   4       48.29       49.56      2.03 o 
  -7   5   4      128.75      124.91      3.60 o 
  -6   5   4      129.62      130.11      2.75 o 
  -5   5   4      179.19      166.74      2.19 o 
  -4   5   4      334.96      372.31      4.21 o 
  -3   5   4      906.33      995.14     10.79 o 
  -2   5   4      561.44      603.12      5.76 o 
  -1   5   4     1143.30     1355.39     17.19 o 
   0   5   4     2429.03     3126.05     88.27 o 
   1   5   4      425.41      493.61      5.99 o 
   2   5   4      742.04      853.31      8.00 o 
   3   5   4      138.79      106.45      1.27 o 
   4   5   4      351.15      370.24     11.07 o 
   5   5   4       16.46       19.00      0.50 o 
   6   5   4       61.07       65.62      1.25 o 
   7   5   4       44.97       44.53      0.88 o 
   8   5   4       11.75        9.61      0.63 o 
   9   5   4       52.95       53.88      1.70 o 
  10   5   4       61.49       63.82      2.96 o 
  -8   6   4       38.55       41.54      1.88 o 
  -7   6   4       79.71       80.37      2.67 o 
  -6   6   4       22.57       23.15      0.80 o 
  -5   6   4       69.12       70.46      1.85 o 
  -4   6   4       35.22       42.24      1.30 o 
  -3   6   4      424.32      423.21      4.73 o 
  -2   6   4        5.68        9.45      0.32 o 
  -1   6   4      763.66      865.58      9.17 o 
   0   6   4      607.64      651.67      6.87 o 
   1   6   4      528.50      636.28      6.71 o 
   2   6   4      606.82      639.69      6.15 o 
   3   6   4      725.66      766.95      7.32 o 
   4   6   4      466.73      519.55      5.15 o 
   5   6   4      130.12      109.64      1.63 o 
   6   6   4      198.62      208.87      2.74 o 
   7   6   4      142.19      137.85      1.87 o 
   8   6   4        7.53        7.43      0.71 o 
   9   6   4       80.20       82.01      2.23 o 
  10   6   4       36.16       36.70      1.95 o 
  -8   7   4       92.22       90.62      3.00 o 
  -7   7   4       69.16       69.64      2.47 o 
  -6   7   4       92.75       87.51      2.44 o 
  -5   7   4       45.13       45.50      1.19 o 
  -4   7   4      159.93      159.73      2.16 o 
  -3   7   4       71.27       61.61      0.89 o 
  -2   7   4       17.61       17.45      0.57 o 
  -1   7   4       47.45       53.56      1.03 o 
   0   7   4      194.33      190.17      2.11 o 
   1   7   4        6.82        3.36      0.24 o 
   2   7   4      347.97      322.66      3.35 o 
   3   7   4      101.28      114.89      1.45 o 
   4   7   4      315.05      324.76      3.41 o 
   5   7   4       49.18       46.93      1.22 o 
   6   7   4      328.05      337.82      4.13 o 
   7   7   4      116.23      118.76      2.70 o 
   8   7   4       37.72       33.84      1.32 o 
   9   7   4       97.74       98.91      2.57 o 
  -8   8   4       31.43       33.26      1.69 o 
  -7   8   4      147.54      145.95      4.15 o 
  -6   8   4       11.54       13.58      1.46 o 
  -5   8   4      295.02      291.27      4.26 o 
  -4   8   4       78.77       80.00      1.59 o 
  -3   8   4      543.46      527.89      5.92 o 
  -2   8   4       27.25       25.43      0.53 o 
  -1   8   4      766.32      803.31      7.05 o 
   0   8   4      132.45      137.25      1.98 o 
   1   8   4      159.78      155.84      1.86 o 
   2   8   4      201.14      194.94      2.23 o 
   3   8   4      160.80      163.37      1.96 o 
   4   8   4       95.26      108.03      1.47 o 
   5   8   4       46.31       42.08      0.95 o 
   6   8   4      199.66      210.14      4.11 o 
   7   8   4       53.64       51.50      1.63 o 
   8   8   4       45.17       45.12      1.60 o 
   9   8   4       73.66       71.53      2.80 o 
  -7   9   4        0.89        1.69      0.69 o 
  -6   9   4       36.04       36.61      1.34 o 
  -5   9   4        9.39        8.96      0.63 o 
  -4   9   4      108.64      106.35      2.25 o 
  -3   9   4       57.18       47.98      1.18 o 
  -2   9   4      108.38      101.39      1.86 o 
  -1   9   4      431.38      433.46      4.47 o 
   0   9   4      289.14      287.35      3.14 o 
   1   9   4      315.87      331.63      3.54 o 
   2   9   4      418.39      405.48      4.23 o 
   3   9   4      409.99      447.96      4.63 o 
   4   9   4      106.76      100.52      1.45 o 
   5   9   4      281.18      290.66      7.30 o 
   6   9   4       90.33       91.75      2.31 o 
   7   9   4      153.68      153.19      3.37 o 
   8   9   4        2.89        3.56      0.66 o 
  -6  10   4       33.07       33.63      2.25 o 
  -5  10   4       52.96       50.66      1.57 o 
  -4  10   4       68.73       65.89      1.52 o 
  -3  10   4        3.56        2.71      0.42 o 
  -2  10   4       75.47       74.33      1.57 o 
  -1  10   4       23.27       20.70      0.68 o 
   0  10   4      225.33      226.89      3.00 o 
   1  10   4        1.06        0.97      0.29 o 
   2  10   4      729.50      775.06      8.72 o 
   3  10   4       14.74       14.75      0.61 o 
   4  10   4      485.95      485.85      6.83 o 
   5  10   4       37.72       38.88      1.38 o 
   6  10   4      377.00      384.55      6.88 o 
   7  10   4        8.36        9.39      1.02 o 
   8  10   4       85.28       84.01      3.07 o 
  -5  11   4      357.44      374.08      6.50 o 
  -4  11   4       50.31       48.76      1.55 o 
  -3  11   4      341.94      357.96      5.22 o 
  -2  11   4       20.98       21.63      0.87 o 
  -1  11   4      408.06      420.19      5.85 o 
   0  11   4        0.86        0.81      0.31 o 
   1  11   4      159.77      161.27      2.37 o 
   2  11   4       62.07       62.27      2.15 o 
   3  11   4       96.86       98.47      1.70 o 
   4  11   4       49.14       45.85      1.18 o 
   5  11   4      135.94      138.44      3.10 o 
   6  11   4       90.02       90.15      2.39 o 
   7  11   4       46.66       47.07      2.16 o 
  -4  12   4      130.02      128.18      2.87 o 
  -3  12   4      151.09      147.50      3.14 o 
  -2  12   4      236.37      235.94      4.46 o 
  -1  12   4      254.61      253.70      4.69 o 
   0  12   4      107.76      109.37      1.86 o 
   1  12   4       98.50      100.76      1.76 o 
   2  12   4      129.16      132.98      2.13 o 
   3  12   4       12.61       13.04      0.67 o 
   4  12   4       40.19       38.32      1.17 o 
   5  12   4       33.95       36.63      1.81 o 
   6  12   4       34.95       33.40      1.79 o 
  -2  13   4       87.60       81.90      2.43 o 
  -1  13   4      161.15      160.60      3.38 o 
   0  13   4       67.68       68.13      1.61 o 
   1  13   4      149.79      152.90      2.74 o 
   2  13   4       99.58       99.94      2.06 o 
   3  13   4       29.55       30.43      1.25 o 
   4  13   4       22.25       21.76      1.10 o 
  -1 -11   5       93.32       93.35      3.65 o 
   0 -11   5        0.71        1.06      0.92 o 
   1 -11   5      321.44      336.32      7.41 o 
  -3 -10   5        2.00        2.07      0.60 o 
  -2 -10   5      142.94      146.43      4.49 o 
  -1 -10   5       15.80       17.43      1.07 o 
   0 -10   5      103.35      104.16      2.15 o 
   1 -10   5        8.71        9.21      0.73 o 
   2 -10   5       55.21       60.73      1.81 o 
   3 -10   5        2.62        1.82      0.57 o 
   4 -10   5      146.72      155.61      4.59 o 
  -5  -9   5      167.65      164.43      3.52 o 
  -4  -9   5      105.52      104.68      2.17 o 
  -3  -9   5      436.20      458.52      5.90 o 
  -2  -9   5       77.55       78.10      1.75 o 
  -1  -9   5      356.12      372.00      5.27 o 
   0  -9   5       80.79       80.08      1.75 o 
   1  -9   5      144.97      140.00      2.49 o 
   2  -9   5        9.92       10.45      0.71 o 
   3  -9   5       53.76       50.81      1.19 o 
   4  -9   5       39.40       38.05      1.97 o 
   5  -9   5        5.10        4.21      0.91 o 
   6  -9   5       77.95       79.32      2.11 o 
  -6  -8   5       22.57       21.15      1.14 o 
  -5  -8   5        1.82        1.71      0.66 o 
  -4  -8   5       78.74       77.39      1.47 o 
  -3  -8   5       62.87       68.87      1.33 o 
  -2  -8   5       62.40       61.63      1.46 o 
  -1  -8   5      232.09      247.32      3.69 o 
   0  -8   5      147.56      140.31      2.41 o 
   1  -8   5      218.05      223.53      3.40 o 
   2  -8   5       53.69       51.66      1.12 o 
   3  -8   5      172.80      169.67      2.45 o 
   4  -8   5       41.57       41.04      1.22 o 
   5  -8   5       25.37       26.59      1.03 o 
   6  -8   5       65.03       63.64      1.96 o 
   7  -8   5       35.08       36.61      1.40 o 
  -7  -7   5       61.14       57.69      1.80 o 
  -6  -7   5       34.80       34.09      2.12 o 
  -5  -7   5        8.62        8.29      0.62 o 
  -4  -7   5       45.20       45.64      1.11 o 
  -3  -7   5       23.73       24.80      0.88 o 
  -2  -7   5        2.72        2.79      0.40 o 
  -1  -7   5      117.48      107.26      1.93 o 
   0  -7   5       43.66       45.21      1.23 o 
   1  -7   5      105.60      105.79      1.89 o 
   2  -7   5       56.34       57.14      1.12 o 
   3  -7   5      161.52      153.57      2.20 o 
   4  -7   5       48.76       49.73      1.28 o 
   5  -7   5       25.32       22.20      0.91 o 
   6  -7   5       81.94       85.22      1.89 o 
   7  -7   5       20.98       20.80      1.28 o 
   8  -7   5       29.72       33.07      1.92 o 
  -7  -6   5       61.20       61.91      1.81 o 
  -6  -6   5      126.98      120.19      2.17 o 
  -5  -6   5       50.20       52.96      1.10 o 
  -4  -6   5      232.43      219.72      3.25 o 
  -3  -6   5       68.98       72.17      1.48 o 
  -2  -6   5       58.71       50.91      1.17 o 
  -1  -6   5      243.84      245.58      3.48 o 
   0  -6   5       69.86       65.47      1.32 o 
   1  -6   5      192.86      191.99      2.48 o 
   2  -6   5      123.32      113.29      2.16 o 
   3  -6   5      313.43      316.65      3.79 o 
   4  -6   5       74.10       76.79      1.58 o 
   5  -6   5      100.64       98.68      1.94 o 
   6  -6   5      125.24      130.54      2.41 o 
   7  -6   5       39.85       37.98      1.41 o 
   8  -6   5       28.99       32.73      1.46 o 
  -8  -5   5       19.65       20.47      1.47 o 
  -7  -5   5        8.91        8.51      0.64 o 
  -6  -5   5       26.49       26.70      0.78 o 
  -5  -5   5       21.25       21.30      0.67 o 
  -4  -5   5      187.29      179.78      2.72 o 
  -3  -5   5       34.25       37.16      0.83 o 
  -2  -5   5      144.33      130.97      2.35 o 
  -1  -5   5      237.16      245.31      2.93 o 
   0  -5   5      183.73      180.88      2.61 o 
   1  -5   5      134.06      129.17      1.76 o 
   2  -5   5      437.11      429.86      4.83 o 
   3  -5   5      247.12      255.24      3.09 o 
   4  -5   5      284.98      283.87      4.03 o 
   5  -5   5      123.55      123.79      2.61 o 
   6  -5   5      342.96      351.29      5.02 o 
   7  -5   5       31.90       31.33      1.06 o 
   8  -5   5       84.12       85.90      2.23 o 
   9  -5   5       30.70       31.26      1.81 o 
  -8  -4   5       63.81       62.02      2.47 o 
  -7  -4   5       18.89       19.09      0.81 o 
  -6  -4   5       36.27       34.01      0.85 o 
  -5  -4   5       64.30       62.86      1.48 o 
  -4  -4   5      122.18      116.60      1.92 o 
  -3  -4   5       79.10       74.41      1.19 o 
  -2  -4   5       68.40       61.63      1.02 o 
  -1  -4   5      564.69      599.09      6.35 o 
   0  -4   5       42.92       40.03      0.87 o 
   1  -4   5      403.39      403.01      4.47 o 
   2  -4   5      278.33      279.25      3.24 o 
   3  -4   5      368.44      380.32      4.28 o 
   4  -4   5      203.78      209.56      3.07 o 
   5  -4   5      236.89      227.88      3.39 o 
   6  -4   5      386.16      402.99      5.56 o 
   7  -4   5       53.14       51.84      1.32 o 
   8  -4   5      161.04      177.01      3.04 o 
   9  -4   5       41.43       43.99      2.47 o 
  -8  -3   5       95.72       97.41      3.26 o 
  -7  -3   5       72.87       70.60      1.34 o 
  -6  -3   5      132.40      127.30      1.84 o 
  -5  -3   5      262.09      252.46      3.18 o 
  -4  -3   5      325.81      324.42      4.23 o 
  -3  -3   5      235.67      223.96      2.66 o 
  -2  -3   5      308.96      329.46      3.66 o 
  -1  -3   5      975.58     1127.02     13.51 o 
   0  -3   5      123.53      122.29      1.40 o 
   1  -3   5      773.01      866.36      8.05 o 
   2  -3   5      290.75      295.06      3.95 o 
   3  -3   5      395.65      437.36      4.79 o 
   4  -3   5       96.65       82.05      1.47 o 
   5  -3   5      363.22      379.15      5.10 o 
   6  -3   5      193.08      184.71      2.88 o 
   7  -3   5      129.61      134.49      3.54 o 
   8  -3   5      138.20      146.37      2.61 o 
   9  -3   5      167.67      171.01      4.64 o 
  10  -3   5       28.29       29.96      1.79 o 
  -9  -2   5        7.08        7.05      1.02 o 
  -8  -2   5      101.91       92.91      3.11 o 
  -7  -2   5        8.49        9.89      0.52 o 
  -6  -2   5      208.82      211.82      2.67 o 
  -5  -2   5      188.97      189.10      2.11 o 
  -4  -2   5      457.26      487.82      5.90 o 
  -3  -2   5      225.30      226.30      2.57 o 
  -1  -2   5     1006.72     1180.85      9.72 o 
   0  -2   5      320.94      316.49      6.08 o 
   1  -2   5      864.50     1031.32      8.48 o 
   2  -2   5      602.78      706.46     10.41 o 
   3  -2   5      118.46      113.64      2.03 o 
   4  -2   5      274.92      274.62      3.72 o 
   5  -2   5       62.31       60.84      1.23 o 
   6  -2   5      219.92      212.48      3.17 o 
   7  -2   5        6.68        5.18      0.48 o 
   8  -2   5      168.80      165.63      2.80 o 
   9  -2   5        9.47       10.30      0.61 o 
  10  -2   5       51.71       53.15      2.32 o 
  -9  -1   5       55.87       54.74      2.30 o 
  -8  -1   5       61.84       56.26      2.22 o 
  -7  -1   5       26.15       27.66      0.68 o 
  -6  -1   5      158.18      154.84      2.05 o 
  -5  -1   5      241.32      242.87      5.58 o 
  -4  -1   5      257.78      264.87      4.25 o 
  -3  -1   5      349.22      341.30      5.18 o 
  -1  -1   5     1381.74     1651.73     20.33 o 
   0  -1   5       66.46       54.78      0.84 o 
   1  -1   5     2232.70     3232.50     63.58 o 
   2  -1   5      156.88      157.34      3.36 o 
   3  -1   5      809.61      909.17     13.13 o 
   4  -1   5       39.66       27.55      0.93 o 
   5  -1   5      541.60      581.53      7.35 o 
   6  -1   5        8.30        9.11      0.52 o 
   7  -1   5       37.53       39.09      1.04 o 
   8  -1   5        9.22        9.54      0.64 o 
   9  -1   5       13.02       13.70      0.66 o 
  10  -1   5        6.30        5.66      0.92 o 
  -9   0   5       76.60       73.31      2.72 o 
  -8   0   5      178.75      174.38      4.82 o 
  -7   0   5        7.91        7.15      0.49 o 
  -6   0   5      387.20      395.55      5.15 o 
  -5   0   5       48.34       43.77      0.97 o 
  -4   0   5      466.43      514.03      8.55 o 
  -3   0   5       34.40       28.43      1.18 o 
  -1   0   5      121.21       92.31      1.02 o 
   0   0   5      965.75     1240.41     21.25 o 
   1   0   5      291.26      284.08      4.70 o 
   2   0   5     1392.28     1645.06     25.05 o 
   3   0   5        1.39        1.63      0.41 o 
   5   0   5       71.96       78.13      1.38 o 
   6   0   5      444.23      457.58      6.00 o 
   7   0   5       24.33       27.81      1.27 o 
   8   0   5      297.30      294.76      4.30 o 
   9   0   5       27.76       29.43      0.97 o 
  10   0   5       20.53       20.74      1.44 o 
  -9   1   5      247.96      236.47      6.24 o 
  -8   1   5       48.27       44.94      1.96 o 
  -7   1   5      196.31      194.05      2.93 o 
  -6   1   5      110.52      109.08      1.84 o 
  -5   1   5      383.62      401.08      5.13 o 
  -4   1   5        1.56        1.45      0.30 o 
  -3   1   5      698.28      782.89     11.15 o 
  -2   1   5       53.18       45.24      0.91 o 
  -1   1   5     1136.53     1365.23     37.17 o 
   0   1   5      130.29       76.61      2.17 o 
   2   1   5       36.46       36.37      0.97 o 
   3   1   5      260.39      239.13      4.77 o 
   5   1   5       88.76       92.33      1.55 o 
   6   1   5      110.39       90.15      1.63 o 
   7   1   5        8.37        9.79      0.56 o 
   8   1   5      308.92      293.78      5.84 o 
   9   1   5        7.27        9.72      0.57 o 
  10   1   5      131.79      131.39      3.01 o 
  -9   2   5       57.38       57.07      2.31 o 
  -8   2   5      158.24      148.96      4.25 o 
  -7   2   5       47.94       44.44      1.11 o 
  -6   2   5      498.89      540.44      6.83 o 
  -5   2   5       89.86       79.06      1.41 o 
  -4   2   5      260.58      263.55      3.47 o 
  -3   2   5      262.77      268.34      3.47 o 
  -2   2   5      459.17      453.32      7.03 o 
  -1   2   5      320.02      357.21      4.76 o 
   0   2   5      115.15      127.77      1.83 o 
   2   2   5       37.01       57.72      1.27 o 
   3   2   5      934.89     1086.98     34.66 o 
   4   2   5      119.36       -0.03      0.05 o 
   5   2   5      321.96      330.85      4.40 o 
   6   2   5        1.27        1.56      0.28 o 
   7   2   5       59.04       61.00      1.33 o 
   8   2   5        8.65        7.76      0.48 o 
   9   2   5        3.89        4.53      0.44 o 
  10   2   5        1.43        1.15      0.81 o 
  -9   3   5       23.51       22.89      1.47 o 
  -8   3   5       53.42       49.94      2.07 o 
  -7   3   5       18.65       16.71      0.87 o 
  -6   3   5      423.39      444.94      5.75 o 
  -5   3   5       25.25       22.68      0.70 o 
  -4   3   5      398.53      408.82      5.41 o 
  -3   3   5      176.43      173.99      2.16 o 
  -2   3   5      568.19      538.69     22.92 o 
  -1   3   5       31.39       36.83      0.68 o 
   0   3   5      357.48      386.41      4.12 o 
   1   3   5      990.28     1061.89     11.10 o 
   2   3   5      320.93      375.16      4.15 o 
   3   3   5      811.06      897.74     17.09 o 
   4   3   5     1229.62     1484.50     23.21 o 
   5   3   5      549.28      596.86      6.65 o 
   6   3   5      467.93      463.73      5.39 o 
   7   3   5      299.99      314.78      3.94 o 
   8   3   5      184.13      183.13      2.65 o 
   9   3   5       20.26       21.67      0.69 o 
  10   3   5       13.17       12.65      0.93 o 
  -9   4   5       44.23       43.94      2.00 o 
  -8   4   5        4.68        4.74      0.81 o 
  -7   4   5       40.86       40.93      1.32 o 
  -6   4   5      207.07      208.23      3.05 o 
  -5   4   5       43.08       42.83      1.82 o 
  -4   4   5      400.15      404.97      4.53 o 
  -3   4   5      279.32      308.98      3.49 o 
  -2   4   5      610.81      576.97     11.62 o 
  -1   4   5       22.94       32.08      2.26 o 
   0   4   5      429.68      392.22     16.93 o 
   1   4   5       33.38       19.21      0.43 o 
   2   4   5        7.22       11.96      0.36 o 
   3   4   5        5.64        3.43      1.38 o 
   4   4   5      628.35      669.38      7.34 o 
   5   4   5       19.07       19.21      0.57 o 
   6   4   5      591.48      588.36      6.68 o 
   7   4   5      192.74      204.20      3.06 o 
   8   4   5      473.20      484.01      5.17 o 
   9   4   5       44.86       48.62      1.28 o 
  10   4   5      159.72      170.03      4.17 o 
  -8   5   5        2.61        3.40      0.77 o 
  -7   5   5      133.02      129.44      2.74 o 
  -6   5   5       43.77       47.29      1.14 o 
  -5   5   5      218.87      205.31      2.61 o 
  -4   5   5      108.51      114.12      1.61 o 
  -3   5   5     1332.19     1569.58     16.16 o 
  -2   5   5      173.65      156.00      1.95 o 
  -1   5   5     1977.24     2670.90     81.01 o 
   0   5   5      480.55      468.80      5.08 o 
   1   5   5     1763.19     2295.81     31.66 o 
   2   5   5        7.33        3.87      0.28 o 
   3   5   5      374.53      349.65      5.62 o 
   4   5   5       27.60       31.57      0.84 o 
   5   5   5       13.13       11.80      0.48 o 
   6   5   5       14.41       14.75      0.49 o 
   7   5   5        3.71        5.30      0.39 o 
   8   5   5       61.11       60.07      1.12 o 
   9   5   5        2.23        3.49      1.41 o 
  10   5   5      104.74      101.93      3.50 o 
  -8   6   5      123.62      117.90      3.64 o 
  -7   6   5        8.83       11.16      1.07 o 
  -6   6   5      214.66      213.75     10.03 o 
  -5   6   5       12.89       12.19      0.53 o 
  -4   6   5      284.44      295.59      3.52 o 
  -3   6   5      141.38      139.65      1.87 o 
  -2   6   5      242.09      245.20      2.91 o 
  -1   6   5      929.08     1059.76     15.09 o 
   0   6   5      894.19     1013.61     13.56 o 
   1   6   5     2188.91     2929.45     57.28 o 
   2   6   5      210.22      221.22      2.54 o 
   3   6   5     1817.16     2177.69     19.99 o 
   4   6   5      158.32      169.04      3.11 o 
   5   6   5      226.78      215.21      3.37 o 
   6   6   5       12.77       14.97      0.51 o 
   7   6   5       52.19       53.50      1.02 o 
   8   6   5        5.07        5.00      0.51 o 
   9   6   5        4.30        3.94      0.63 o 
  10   6   5       12.34       10.70      1.23 o 
  -8   7   5       81.53       83.72      2.91 o 
  -7   7   5      180.32      174.15      4.80 o 
  -6   7   5      188.67      188.58      3.65 o 
  -5   7   5       15.97       19.45      0.76 o 
  -4   7   5      235.58      230.80      3.37 o 
  -3   7   5        2.27        3.29      0.31 o 
  -2   7   5       39.22       34.46      0.74 o 
  -1   7   5        3.09        2.15      0.21 o 
   0   7   5      235.41      233.76      2.65 o 
   1   7   5       18.58       21.48      0.50 o 
   2   7   5      294.07      294.59      3.44 o 
   3   7   5      360.37      350.32      3.62 o 
   4   7   5      482.24      530.11      5.28 o 
   5   7   5       83.76       73.68      1.29 o 
   6   7   5      303.71      317.52      4.68 o 
   7   7   5       43.89       44.97      1.11 o 
   8   7   5       10.63       11.03      0.88 o 
   9   7   5        3.19        2.55      0.59 o 
  -7   8   5      200.52      188.46      5.13 o 
  -6   8   5      266.06      270.75      4.11 o 
  -5   8   5      239.72      246.36      3.75 o 
  -4   8   5      498.83      520.60      6.98 o 
  -3   8   5      328.07      336.58      4.01 o 
  -2   8   5       95.39       94.20      1.47 o 
  -1   8   5      178.51      194.58      2.23 o 
   0   8   5       11.07       10.77      0.40 o 
   1   8   5        1.07        2.26      0.24 o 
   2   8   5        1.01        2.45      0.29 o 
   3   8   5       39.88       47.79      0.85 o 
   4   8   5       35.85       38.91      0.77 o 
   5   8   5        0.92        1.27      0.28 o 
   6   8   5      216.68      224.10      4.77 o 
   7   8   5        3.19        3.03      0.55 o 
   8   8   5       44.48       43.25      1.93 o 
   9   8   5        0.57        0.01      0.64 o 
  -7   9   5       50.23       49.74      2.11 o 
  -6   9   5       33.17       33.41      1.29 o 
  -5   9   5       93.76      101.05      2.00 o 
  -4   9   5      251.89      261.45      3.95 o 
  -3   9   5      307.38      310.03      9.58 o 
  -2   9   5      188.99      203.62      2.71 o 
  -1   9   5      659.16      694.50      7.63 o 
   0   9   5      130.64      141.05      1.78 o 
   1   9   5      214.33      212.82      2.46 o 
   2   9   5       17.45       17.60      0.54 o 
   3   9   5      158.42      158.87      1.99 o 
   4   9   5        0.92        1.73      0.27 o 
   5   9   5       12.97       12.28      0.62 o 
   6   9   5       98.13      105.97      2.12 o 
   7   9   5       13.72       14.81      0.98 o 
   8   9   5       65.64       65.55      2.65 o 
  -6  10   5       12.54       12.51      0.92 o 
  -5  10   5        0.78        0.90      0.48 o 
  -4  10   5       40.93       36.23      1.26 o 
  -3  10   5        3.21        4.28      0.49 o 
  -2  10   5        7.92        7.80      0.58 o 
  -1  10   5      170.84      175.47      3.18 o 
   0  10   5       16.05       14.95      0.53 o 
   1  10   5      158.40      157.58      2.00 o 
   2  10   5       25.20       22.17      0.62 o 
   3  10   5      222.17      230.30      2.72 o 
   4  10   5        0.90        1.35      0.32 o 
   5  10   5       73.80       72.70      1.67 o 
   6  10   5       23.89       25.95      1.19 o 
   7  10   5       31.35       31.01      1.36 o 
   8  10   5       11.33        9.62      1.18 o 
  -5  11   5       26.95       24.98      1.18 o 
  -4  11   5      152.02      145.58      5.37 o 
  -3  11   5        0.72        1.28      0.49 o 
  -2  11   5       59.02       55.92      1.40 o 
  -1  11   5       17.49       15.72      0.75 o 
   0  11   5       24.84       23.05      1.15 o 
   1  11   5        8.28        7.81      0.58 o 
   2  11   5       75.47       75.93      1.44 o 
   3  11   5       32.77       32.36      0.91 o 
   4  11   5       23.13       22.03      0.77 o 
   5  11   5       14.48       14.49      0.88 o 
   6  11   5       62.66       63.65      2.53 o 
   7  11   5        2.99        2.53      0.80 o 
  -4  12   5      103.80      103.33      2.54 o 
  -3  12   5       66.81       64.86      1.90 o 
  -2  12   5      110.72      108.66      2.58 o 
  -1  12   5      152.92      145.64      3.12 o 
   0  12   5       46.31       42.68      1.23 o 
   1  12   5       78.84       76.98      1.50 o 
   2  12   5      106.20      106.80      1.86 o 
   3  12   5       53.05       52.73      2.42 o 
   4  12   5       58.33       56.27      1.28 o 
   5  12   5       46.29       43.92      2.04 o 
   6  12   5      110.43      109.75      3.64 o 
  -2  13   5       28.28       29.88      1.29 o 
  -1  13   5      141.93      136.69      3.06 o 
   0  13   5        3.80        4.05      0.79 o 
   1  13   5      172.16      172.35      5.58 o 
   2  13   5       20.22       20.00      0.90 o 
   3  13   5      106.75       99.70      2.79 o 
   4  13   5        5.15        4.17      0.67 o 
  -2 -10   6        5.90        5.15      1.32 o 
  -1 -10   6        0.53        0.36      0.53 o 
   0 -10   6       11.86       11.80      0.97 o 
   1 -10   6        9.99       10.20      0.93 o 
   2 -10   6       11.40       12.80      0.99 o 
   3 -10   6       45.41       49.43      1.66 o 
  -4  -9   6      140.47      144.33      2.61 o 
  -3  -9   6      221.13      225.65      6.08 o 
  -2  -9   6      136.67      138.79      2.59 o 
  -1  -9   6      120.90      128.01      2.43 o 
   0  -9   6       84.41       79.35      2.11 o 
   1  -9   6       76.54       76.90      1.75 o 
   2  -9   6        1.29        1.09      0.43 o 
   3  -9   6       54.71       57.56      1.49 o 
   4  -9   6        7.79        5.72      0.95 o 
   5  -9   6       29.42       31.38      1.79 o 
  -5  -8   6        3.44        3.36      0.53 o 
  -4  -8   6       97.02      100.76      4.52 o 
  -3  -8   6      105.52      103.42      2.08 o 
  -2  -8   6      241.70      254.84      3.87 o 
  -1  -8   6      220.37      221.25      3.45 o 
   0  -8   6      415.76      427.52      5.84 o 
   1  -8   6      282.30      283.79      4.16 o 
   2  -8   6       99.58      103.54      3.07 o 
   3  -8   6      224.64      221.39      3.45 o 
   4  -8   6       17.18       16.79      0.85 o 
   5  -8   6       64.37       62.36      1.91 o 
   6  -8   6        5.48        6.33      1.05 o 
  -6  -7   6       37.72       37.36      2.04 o 
  -5  -7   6        0.54        0.67      0.40 o 
  -4  -7   6       53.24       53.46      2.62 o 
  -3  -7   6        0.76        0.84      0.36 o 
  -2  -7   6       63.49       61.28      1.96 o 
  -1  -7   6       11.75       11.91      0.69 o 
   0  -7   6      279.40      277.94      4.00 o 
   1  -7   6       74.50       77.47      1.58 o 
   2  -7   6      167.70      168.59      2.70 o 
   3  -7   6      181.08      185.82      2.58 o 
   4  -7   6       54.68       57.82      1.43 o 
   5  -7   6       31.71       33.20      1.11 o 
   6  -7   6       11.61       12.61      1.12 o 
   7  -7   6       13.85       14.19      1.37 o 
  -7  -6   6      339.41      337.35      6.05 o 
  -6  -6   6      175.24      174.29      2.89 o 
  -5  -6   6      212.21      210.58      3.28 o 
  -4  -6   6      265.10      271.23      3.90 o 
  -3  -6   6       61.67       70.40      1.30 o 
  -2  -6   6       92.61       91.17      1.85 o 
  -1  -6   6       11.42       11.54      0.61 o 
   0  -6   6      141.83      133.73      2.20 o 
   1  -6   6        2.97        3.57      0.40 o 
   2  -6   6      113.18       99.71      1.57 o 
   3  -6   6      127.61      127.71      1.90 o 
   4  -6   6       76.80       71.50      1.55 o 
   5  -6   6       41.08       45.25      1.24 o 
   6  -6   6       51.94       48.76      1.35 o 
   7  -6   6        6.40        6.77      1.08 o 
   8  -6   6        0.62        0.72      0.66 o 
  -7  -5   6      165.53      169.80      2.87 o 
  -6  -5   6       45.23       46.80      1.33 o 
  -5  -5   6      311.92      319.43      4.46 o 
  -4  -5   6      268.80      278.64      3.93 o 
  -3  -5   6      321.98      353.16      4.13 o 
  -2  -5   6      139.13      150.05      2.05 o 
  -1  -5   6      273.40      298.46      3.51 o 
   0  -5   6       74.41       87.69      1.56 o 
   1  -5   6       35.69       37.50      0.81 o 
   2  -5   6       23.66       23.75      0.64 o 
   3  -5   6      147.82      146.77      2.02 o 
   4  -5   6       38.05       36.61      1.01 o 
   5  -5   6       95.08       93.40      1.83 o 
   6  -5   6      187.80      185.75      3.07 o 
   7  -5   6       38.03       38.62      1.20 o 
   8  -5   6       88.63       90.53      3.17 o 
  -8  -4   6       25.14       24.54      1.55 o 
  -7  -4   6       16.11       16.06      0.70 o 
  -6  -4   6        5.14        6.37      0.48 o 
  -5  -4   6       29.48       28.42      0.92 o 
  -4  -4   6      139.15      138.56      2.51 o 
  -3  -4   6       67.88       68.41      1.34 o 
  -2  -4   6      119.63      119.11      1.70 o 
  -1  -4   6      355.80      384.20      4.29 o 
   0  -4   6       25.30       33.36      0.71 o 
   1  -4   6      201.81      212.24      2.31 o 
   2  -4   6       44.31       38.11      0.77 o 
   3  -4   6      362.51      399.56      4.52 o 
   4  -4   6      224.78      217.17      3.22 o 
   5  -4   6      351.79      351.54      4.89 o 
   6  -4   6       12.79       13.17      0.70 o 
   7  -4   6      261.31      261.35      4.02 o 
   8  -4   6        0.98        1.55      0.60 o 
   9  -4   6      216.23      211.62      5.56 o 
  -8  -3   6      159.26      160.40      4.70 o 
  -7  -3   6       40.46       39.86      0.99 o 
  -6  -3   6      117.08      111.93      1.72 o 
  -5  -3   6        1.76        1.40      0.35 o 
  -4  -3   6      503.99      498.97      6.27 o 
  -3  -3   6       80.74       80.85      1.44 o 
  -2  -3   6      945.08      990.00     10.21 o 
  -1  -3   6       23.40       22.52      0.55 o 
   0  -3   6     1207.88     1338.41     12.36 o 
   1  -3   6       66.60       67.48      0.92 o 
   2  -3   6     1073.86     1206.16     11.11 o 
   3  -3   6       14.51        9.78      0.42 o 
   4  -3   6      160.13      147.06      2.30 o 
   5  -3   6        3.52        2.64      0.35 o 
   6  -3   6      115.27      110.25      2.01 o 
   7  -3   6        9.71        8.16      0.60 o 
   8  -3   6       63.36       65.16      1.57 o 
   9  -3   6       15.66       15.79      1.15 o 
  -8  -2   6        4.62        4.50      0.88 o 
  -7  -2   6      274.18      271.51      3.39 o 
  -6  -2   6        6.67        5.68      0.42 o 
  -5  -2   6      455.07      469.31      5.97 o 
  -4  -2   6        3.12        3.80      0.32 o 
  -3  -2   6      259.36      277.21      3.53 o 
  -2  -2   6       34.38       33.13      0.77 o 
  -1  -2   6      689.64      745.28      6.79 o 
   0  -2   6       35.83       31.23      0.52 o 
   1  -2   6      722.08      764.88      7.12 o 
   2  -2   6      273.58      301.01      4.06 o 
   3  -2   6      641.75      710.98      8.16 o 
   4  -2   6       43.99       38.86      0.88 o 
   5  -2   6      389.66      403.36      5.38 o 
   6  -2   6       71.47       65.45      1.83 o 
   7  -2   6       22.91       25.11      1.32 o 
   8  -2   6       47.29       45.26      1.26 o 
   9  -2   6       14.82       15.08      0.95 o 
  10  -2   6       33.57       35.74      1.90 o 
  -8  -1   6       72.77       70.27      2.62 o 
  -7  -1   6        6.34        5.82      0.46 o 
  -6  -1   6       70.80       72.46      1.24 o 
  -5  -1   6       66.22       63.55      1.25 o 
  -4  -1   6      187.79      191.03      4.60 o 
  -3  -1   6        1.23        1.61      0.30 o 
  -2  -1   6      418.45      460.10      5.64 o 
  -1  -1   6       71.60       72.39      1.43 o 
   0  -1   6      141.73      131.90      1.35 o 
   1  -1   6      193.04      209.16      5.42 o 
   2  -1   6      327.88      364.72      4.94 o 
   3  -1   6      354.47      374.72      4.83 o 
   4  -1   6       50.59       53.56      1.56 o 
   5  -1   6      559.16      579.67      7.39 o 
   6  -1   6       46.89       49.04      1.32 o 
   7  -1   6       87.68       82.95      1.67 o 
   8  -1   6       39.50       39.16      1.14 o 
   9  -1   6       29.44       29.36      1.06 o 
  10  -1   6        6.00        6.37      0.99 o 
  -8   0   6       60.81       58.78      2.34 o 
  -7   0   6       93.97       96.37      1.55 o 
  -6   0   6       87.38       79.83      2.04 o 
  -5   0   6      286.73      287.64      4.72 o 
  -4   0   6      186.59      176.29      3.09 o 
  -3   0   6      130.57      128.58      2.32 o 
  -2   0   6      651.89      706.02     13.65 o 
  -1   0   6      253.43      242.57      2.70 o 
   0   0   6      161.84      172.68      2.12 o 
   1   0   6      310.02      354.92      4.63 o 
   2   0   6      219.02      202.47      3.31 o 
   3   0   6      192.36      208.12      2.29 o 
   4   0   6       31.10       25.83      0.64 o 
   5   0   6      443.42      478.51      6.17 o 
   6   0   6       14.40       16.57      0.63 o 
   7   0   6       81.68       78.92      1.60 o 
   8   0   6       41.04       43.19      1.18 o 
   9   0   6       23.89       23.13      0.93 o 
  10   0   6        2.33        2.30      0.60 o 
  -9   1   6      101.62      100.59      3.38 o 
  -8   1   6       84.39       84.29      2.90 o 
  -7   1   6       85.80       83.66      1.65 o 
  -6   1   6      206.03      201.03      5.05 o 
  -5   1   6      208.82      212.80      5.49 o 
  -4   1   6      291.53      286.45      5.74 o 
  -3   1   6       62.53       65.39      1.42 o 
  -2   1   6     1253.28     1485.25     41.16 o 
  -1   1   6       80.97       62.26      0.73 o 
   0   1   6      698.39      843.56      9.65 o 
   1   1   6      256.12      262.45      3.09 o 
   2   1   6      523.48      544.61      8.75 o 
   3   1   6       81.21       72.26      0.91 o 
   4   1   6      125.32      118.01      1.80 o 
   5   1   6      297.45      306.58      4.14 o 
   6   1   6       15.20       16.87      0.62 o 
   7   1   6       70.58       71.34      1.49 o 
   8   1   6       68.81       67.89      1.53 o 
   9   1   6       20.15       22.49      0.93 o 
  10   1   6       11.70       12.92      0.76 o 
  -8   2   6       22.54       22.47      1.43 o 
  -7   2   6      122.85      123.21      2.14 o 
  -6   2   6      111.89      111.49      1.92 o 
  -5   2   6      318.28      317.78      5.88 o 
  -4   2   6       87.14       86.51      1.83 o 
  -3   2   6      209.89      204.02      5.06 o 
  -1   2   6       28.37       18.05      0.38 o 
   0   2   6      233.95      245.58      8.06 o 
   1   2   6      113.08      101.69      1.41 o 
   2   2   6      198.60      184.63      2.76 o 
   3   2   6        4.45        5.18      0.24 o 
   4   2   6      140.76      141.88      3.53 o 
   5   2   6       88.61       83.01      1.47 o 
   6   2   6        6.56        7.58      0.47 o 
   7   2   6       15.80       14.22      0.76 o 
   8   2   6       77.67       76.89      1.66 o 
   9   2   6        1.14        0.81      0.37 o 
  10   2   6       29.91       30.29      1.05 o 
  -8   3   6       37.03       32.51      1.71 o 
  -7   3   6       78.43       78.57      1.60 o 
  -6   3   6      174.00      174.41      2.69 o 
  -5   3   6      197.57      201.82      3.09 o 
  -4   3   6      141.61      132.10      2.50 o 
  -3   3   6      314.99      323.11      6.87 o 
  -2   3   6      447.98      472.08     10.70 o 
  -1   3   6       76.71       71.97      1.03 o 
   0   3   6       80.30       96.00      1.22 o 
   1   3   6      363.61      318.20      3.50 o 
   2   3   6        5.11        8.56      0.34 o 
   3   3   6      110.13      108.63      1.64 o 
   4   3   6        8.86        7.20      0.50 o 
   5   3   6      198.02      198.18      2.93 o 
   6   3   6       12.90       13.64      0.93 o 
   7   3   6       74.20       71.52      2.17 o 
   8   3   6       33.51       35.41      0.96 o 
   9   3   6        4.73        4.55      0.48 o 
  10   3   6       30.62       29.91      1.05 o 
  -8   4   6        6.59        6.33      0.92 o 
  -7   4   6       81.12       78.95      2.00 o 
  -6   4   6       62.89       62.90      1.35 o 
  -5   4   6       80.85       79.14      1.49 o 
  -4   4   6       74.19       74.12      1.71 o 
  -3   4   6      179.74      180.82      2.97 o 
  -2   4   6      424.41      420.05      7.67 o 
  -1   4   6        3.40        3.65      0.39 o 
   0   4   6      365.42      408.87      4.93 o 
   1   4   6      166.34      125.16      1.58 o 
   2   4   6       14.65       18.17      0.61 o 
   4   4   6       47.21       47.14      1.06 o 
   5   4   6      139.15      136.53      1.94 o 
   6   4   6        2.04        2.79      0.32 o 
   7   4   6      162.95      162.25      2.39 o 
   8   4   6       30.01       27.95      0.87 o 
   9   4   6       35.14       35.70      1.43 o 
  10   4   6       34.55       36.16      1.93 o 
  -8   5   6       28.84       26.31      1.57 o 
  -7   5   6       36.14       39.15      1.36 o 
  -6   5   6       69.18       74.09      1.52 o 
  -5   5   6        3.02        3.41      0.38 o 
  -4   5   6       45.74       51.04      0.95 o 
  -3   5   6       49.19       49.26      1.06 o 
  -2   5   6      190.11      183.71      2.63 o 
  -1   5   6        2.07        0.80      0.23 o 
   0   5   6      385.20      395.20      5.19 o 
   1   5   6      133.26      146.75      2.23 o 
   2   5   6       42.21       49.74      1.04 o 
   3   5   6       99.86       92.81      1.42 o 
   4   5   6      101.40      100.10      1.52 o 
   5   5   6       24.86       26.72      0.83 o 
   6   5   6        9.31        8.08      0.48 o 
   7   5   6       43.42       44.22      1.04 o 
   8   5   6       59.24       54.90      1.08 o 
   9   5   6        0.62        0.87      0.31 o 
  10   5   6       90.07       90.92      3.28 o 
  -8   6   6       12.29       13.90      1.25 o 
  -7   6   6      144.57      145.33      3.07 o 
  -6   6   6       44.27       46.45      1.46 o 
  -5   6   6       30.68       28.13      0.86 o 
  -4   6   6       30.80       33.15      0.78 o 
  -3   6   6       56.61       56.89      1.01 o 
  -2   6   6       63.99       68.04      1.34 o 
  -1   6   6        3.74        3.80      0.48 o 
   0   6   6      337.90      362.81      4.09 o 
   1   6   6      237.99      236.78      2.82 o 
   2   6   6       56.70       80.33      1.46 o 
   3   6   6      541.43      528.31      5.80 o 
   4   6   6       89.05      100.69      1.77 o 
   5   6   6      254.77      245.81      3.19 o 
   6   6   6        3.92        3.63      0.38 o 
   7   6   6      241.72      236.24      3.43 o 
   8   6   6        4.82        4.38      0.40 o 
   9   6   6       34.59       33.89      1.12 o 
  10   6   6       34.85       34.40      1.92 o 
  -7   7   6       90.17       88.92      3.98 o 
  -6   7   6      100.19       98.20      3.51 o 
  -5   7   6       21.28       20.24      0.68 o 
  -4   7   6      143.74      141.33      2.01 o 
  -3   7   6       14.78       17.62      0.57 o 
  -2   7   6       99.85       86.03      1.35 o 
  -1   7   6       29.87       23.25      0.60 o 
   0   7   6      392.32      349.85      4.03 o 
   1   7   6        0.94        2.00      0.44 o 
   2   7   6      214.34      195.19      3.07 o 
   3   7   6      162.19      164.20      2.18 o 
   4   7   6      371.96      369.70      5.06 o 
   5   7   6       73.02       73.70      1.54 o 
   6   7   6      217.90      210.08      3.06 o 
   7   7   6      118.55      125.62      2.00 o 
   8   7   6       71.59       64.93      1.37 o 
   9   7   6       15.57       16.41      1.37 o 
  -7   8   6      149.48      150.60      7.50 o 
  -6   8   6       14.20       14.48      1.63 o 
  -5   8   6      170.94      163.15      2.75 o 
  -4   8   6       92.23       96.29      1.74 o 
  -3   8   6      287.56      289.81      3.56 o 
  -2   8   6       22.99       25.73      1.79 o 
  -1   8   6      119.19      117.37      1.71 o 
   0   8   6       32.42       33.39      0.68 o 
   1   8   6       44.01       42.19      0.78 o 
   2   8   6       12.26       11.74      0.46 o 
   3   8   6      255.11      241.70      2.71 o 
   4   8   6        1.95        4.32      0.37 o 
   5   8   6      103.19       95.59      1.66 o 
   6   8   6       41.99       43.68      1.15 o 
   7   8   6      100.56      105.00      1.82 o 
   8   8   6       16.61       15.84      0.98 o 
   9   8   6        3.63        4.99      0.95 o 
  -6   9   6       26.12       26.74      1.20 o 
  -5   9   6       21.71       20.47      0.87 o 
  -4   9   6      236.11      234.88      3.66 o 
  -3   9   6      123.14      121.47      1.88 o 
  -2   9   6      288.45      290.26      3.59 o 
  -1   9   6      184.16      191.37      2.55 o 
   0   9   6      366.89      386.03      5.44 o 
   1   9   6       52.01       56.47      0.97 o 
   2   9   6       33.44       32.12      0.71 o 
   3   9   6      159.88      162.47      2.03 o 
   4   9   6        2.47        1.33      0.26 o 
   5   9   6       73.57       71.41      1.37 o 
   6   9   6        9.08       10.39      0.60 o 
   7   9   6      137.18      139.24      2.65 o 
   8   9   6        2.60        2.38      0.77 o 
  -6  10   6        3.20        2.49      0.61 o 
  -5  10   6        0.59        0.73      0.51 o 
  -4  10   6       69.20       66.05      1.57 o 
  -3  10   6        1.10        1.35      0.40 o 
  -2  10   6      121.28      117.79      1.86 o 
  -1  10   6       47.15       50.82      1.08 o 
   0  10   6      324.84      325.74      3.98 o 
   1  10   6       21.93       23.34      0.65 o 
   2  10   6      146.72      141.38      1.91 o 
   3  10   6       86.12       88.62      1.37 o 
   4  10   6        3.76        3.83      0.36 o 
   5  10   6       17.13       17.29      0.92 o 
   6  10   6       12.67       14.07      0.82 o 
   7  10   6       32.87       38.23      1.97 o 
   8  10   6       10.35        9.46      1.19 o 
  -5  11   6       38.49       38.92      1.47 o 
  -4  11   6       29.15       29.70      1.95 o 
  -3  11   6        1.13        1.19      0.50 o 
  -2  11   6       18.40       17.84      0.82 o 
  -1  11   6        0.84        0.92      0.62 o 
   0  11   6      103.73      100.05      2.15 o 
   1  11   6        4.71        4.34      0.42 o 
   2  11   6      163.22      163.07      2.14 o 
   3  11   6        9.75       10.61      0.60 o 
   4  11   6       24.71       25.23      0.83 o 
   5  11   6        1.99        2.00      0.46 o 
   6  11   6       18.58       20.09      1.46 o 
   7  11   6       22.82       22.94      1.57 o 
  -4  12   6       12.50       12.75      1.24 o 
  -3  12   6       78.94       79.29      2.17 o 
  -2  12   6        2.08        1.89      0.56 o 
  -1  12   6      112.45      112.18      2.65 o 
   0  12   6        8.00        9.70      0.80 o 
   1  12   6       83.73       80.58      1.75 o 
   2  12   6        5.07        4.11      0.52 o 
   3  12   6      219.80      225.29      3.61 o 
   4  12   6        0.67        0.49      0.39 o 
   5  12   6      196.77      196.52      5.51 o 
   6  12   6       14.05       15.93      1.38 o 
  -2  13   6       89.17       89.71      2.36 o 
  -1  13   6        2.21        1.39      0.56 o 
   0  13   6       20.22       20.01      1.09 o 
   1  13   6        5.34        3.90      0.63 o 
   2  13   6       25.68       25.12      1.00 o 
   3  13   6       24.13       23.35      1.15 o 
   4  13   6        5.09        5.64      0.74 o 
  -2  -9   7       18.51       20.44      1.16 o 
  -1  -9   7        1.02        0.74      0.52 o 
   0  -9   7       37.56       38.40      1.46 o 
   1  -9   7        0.54        1.33      0.52 o 
   2  -9   7       28.03       27.85      1.22 o 
   3  -9   7        1.13        1.06      0.69 o 
   4  -9   7       53.11       53.81      2.35 o 
  -4  -8   7        3.05        2.57      0.65 o 
  -3  -8   7      108.56      111.13      3.29 o 
  -2  -8   7       10.43       10.71      0.76 o 
  -1  -8   7       37.13       36.88      1.17 o 
   0  -8   7       62.38       57.76      1.46 o 
   1  -8   7       17.51       16.58      0.82 o 
   2  -8   7       43.40       43.82      1.25 o 
   3  -8   7       12.87       12.61      0.99 o 
   4  -8   7       96.56       88.47      2.95 o 
   5  -8   7       12.09       12.10      1.23 o 
  -5  -7   7        6.53        6.75      0.80 o 
  -4  -7   7        1.94        2.19      0.58 o 
  -3  -7   7       53.04       50.95      1.60 o 
  -2  -7   7        0.66        0.56      0.37 o 
  -1  -7   7       54.89       49.24      1.26 o 
   0  -7   7       37.65       35.32      1.06 o 
   1  -7   7       70.40       67.28      1.50 o 
   2  -7   7        8.18        8.54      0.68 o 
   3  -7   7       94.19       94.41      1.85 o 
   4  -7   7        9.07        8.63      0.67 o 
   5  -7   7       54.96       51.64      1.68 o 
   6  -7   7        2.72        3.69      0.82 o 
  -6  -6   7       51.11       50.94      1.73 o 
  -5  -6   7       34.41       35.32      1.14 o 
  -4  -6   7       69.33       68.96      1.57 o 
  -3  -6   7       33.49       31.04      0.99 o 
  -2  -6   7       44.37       45.66      1.19 o 
  -1  -6   7        2.34        1.91      0.38 o 
   0  -6   7      221.77      220.72      3.28 o 
   1  -6   7        2.60        3.07      0.49 o 
   2  -6   7      214.08      215.09      3.21 o 
   3  -6   7        5.95        5.54      0.43 o 
   4  -6   7      157.82      154.51      2.66 o 
   5  -6   7        2.91        2.53      0.44 o 
   6  -6   7       48.19       48.81      1.61 o 
   7  -6   7        0.59        0.85      0.63 o 
  -6  -5   7       18.60       18.09      0.86 o 
  -5  -5   7      197.92      204.25      3.21 o 
  -4  -5   7       59.92       60.62      1.41 o 
  -3  -5   7      361.71      380.98      5.08 o 
  -2  -5   7        7.49        9.59      0.53 o 
  -1  -5   7      312.62      319.16      3.78 o 
   0  -5   7       36.39       42.14      0.90 o 
   1  -5   7      128.92      128.78      2.10 o 
   2  -5   7       29.29       31.11      0.77 o 
   3  -5   7      293.62      289.59      3.54 o 
   4  -5   7       41.06       40.55      1.10 o 
   5  -5   7      199.62      192.61      3.12 o 
   6  -5   7       40.69       40.72      1.21 o 
   7  -5   7      153.14      154.45      3.28 o 
   8  -5   7        1.24        1.96      0.70 o 
  -7  -4   7        1.35        1.51      0.40 o 
  -6  -4   7       33.27       33.63      1.09 o 
  -5  -4   7        3.95        4.50      0.50 o 
  -4  -4   7      233.02      230.78      3.38 o 
  -3  -4   7       23.33       24.91      0.81 o 
  -2  -4   7      291.77      302.74      3.57 o 
  -1  -4   7       19.97       24.72      0.69 o 
   0  -4   7      453.67      507.95      5.54 o 
   1  -4   7       76.77       65.27      1.09 o 
   2  -4   7      217.11      227.86      2.81 o 
   3  -4   7       26.01       22.18      0.79 o 
   4  -4   7       70.88       78.35      1.55 o 
   5  -4   7        0.76        1.14      0.33 o 
   6  -4   7      145.47      148.41      3.18 o 
   7  -4   7       60.93       57.91      1.47 o 
   8  -4   7       73.44       75.78      3.65 o 
   9  -4   7      100.80      108.50      3.54 o 
  -7  -3   7      160.82      161.61      2.37 o 
  -6  -3   7        8.72        7.65      0.61 o 
  -5  -3   7      187.92      190.22      2.94 o 
  -4  -3   7        0.68        0.17      0.31 o 
  -3  -3   7      257.77      249.46      3.46 o 
  -2  -3   7        2.19        1.49      0.28 o 
  -1  -3   7      436.34      449.54      4.93 o 
   0  -3   7       90.18       91.72      1.32 o 
   1  -3   7       53.82       54.67      0.84 o 
   2  -3   7       95.46       95.32      1.23 o 
   3  -3   7        1.51        3.53      0.29 o 
   4  -3   7       10.14        8.56      0.49 o 
   5  -3   7       24.33       19.87      0.73 o 
   6  -3   7        4.75        4.83      0.48 o 
   7  -3   7        6.26        4.36      0.50 o 
   8  -3   7        3.76        2.55      0.67 o 
   9  -3   7       41.94       43.97      2.00 o 
  -8  -2   7      176.02      170.71      4.95 o 
  -7  -2   7       79.50       80.40      1.48 o 
  -6  -2   7       48.94       49.79      1.25 o 
  -5  -2   7       84.23       83.76      1.64 o 
  -4  -2   7       30.04       33.74      0.83 o 
  -3  -2   7       28.84       28.25      0.66 o 
  -2  -2   7        9.92        9.73      0.38 o 
  -1  -2   7      201.04      200.73      2.09 o 
   0  -2   7       94.70       83.05      1.17 o 
   1  -2   7      192.31      176.94      1.92 o 
   2  -2   7      474.41      509.79      4.91 o 
   3  -2   7      331.72      329.00      4.35 o 
   4  -2   7       82.69       87.95      1.55 o 
   5  -2   7      130.79      123.09      2.41 o 
   6  -2   7       13.45       12.94      0.64 o 
   7  -2   7        1.67        1.38      0.36 o 
   8  -2   7       13.80       11.55      0.75 o 
   9  -2   7        6.87        6.62      0.74 o 
  -8  -1   7       75.69       77.69      2.86 o 
  -7  -1   7       41.81       41.20      1.01 o 
  -6  -1   7       32.80       32.65      0.96 o 
  -5  -1   7      109.05      101.50      1.75 o 
  -4  -1   7       22.17       25.98      0.95 o 
  -3  -1   7        0.97        1.01      0.50 o 
  -2  -1   7        0.90        1.35      0.54 o 
  -1  -1   7        6.55        4.23      0.29 o 
   0  -1   7        4.01        8.12      0.40 o 
   1  -1   7       67.89       56.86      1.14 o 
   2  -1   7      311.38      303.86      3.52 o 
   3  -1   7       59.84       61.51      1.09 o 
   4  -1   7      275.23      262.91      3.62 o 
   5  -1   7      391.83      381.69      6.46 o 
   6  -1   7      260.37      262.99      3.81 o 
   7  -1   7      209.57      205.12      3.23 o 
   8  -1   7       55.66       57.54      1.43 o 
   9  -1   7      130.81      126.81      2.85 o 
  10  -1   7        2.57        3.49      0.83 o 
  -8   0   7       49.73       48.73      2.17 o 
  -7   0   7       14.92       15.47      0.63 o 
  -6   0   7       43.42       40.03      2.64 o 
  -5   0   7      200.04      193.92      3.51 o 
  -4   0   7      118.62      105.65      2.16 o 
  -3   0   7       82.75       79.08      2.21 o 
  -2   0   7      130.24      129.53      2.28 o 
  -1   0   7       25.16       24.63      0.65 o 
   0   0   7        5.30        7.20      0.34 o 
   1   0   7      184.22      157.36      2.37 o 
   2   0   7       24.05       22.07      1.66 o 
   3   0   7      128.79      107.76      1.29 o 
   4   0   7       25.88       16.91      0.53 o 
   5   0   7       60.20       64.62      1.28 o 
   6   0   7      111.87      103.60      1.85 o 
   7   0   7      131.87      125.84      2.22 o 
   8   0   7      135.75      128.10      2.36 o 
   9   0   7      211.10      207.48      4.02 o 
  10   0   7       26.92       30.00      1.71 o 
  -8   1   7        6.82        7.93      1.03 o 
  -7   1   7        8.23        7.81      0.59 o 
  -6   1   7        0.84        0.86      0.58 o 
  -5   1   7      181.99      172.56      3.21 o 
  -4   1   7       18.74       19.76      0.82 o 
  -3   1   7      240.62      238.52      3.90 o 
  -2   1   7      413.87      437.70      7.36 o 
  -1   1   7      480.33      467.28      8.93 o 
   0   1   7      533.50      619.77      6.82 o 
   1   1   7      171.47      170.17      3.05 o 
   2   1   7      797.46      926.79     11.62 o 
   3   1   7       27.39       28.81      1.02 o 
   4   1   7      186.15      182.14      2.60 o 
   5   1   7        5.43        6.79      0.43 o 
   6   1   7       56.98       57.04      1.23 o 
   7   1   7       10.55       12.02      0.71 o 
   8   1   7      105.46      102.00      2.00 o 
   9   1   7       97.41       94.17      2.41 o 
  10   1   7       38.19       37.89      1.92 o 
  -8   2   7       12.81       13.11      1.22 o 
  -7   2   7        0.81        0.90      0.37 o 
  -6   2   7        6.93        6.83      0.67 o 
  -5   2   7       64.48       62.56      2.14 o 
  -4   2   7       99.91       95.43      2.01 o 
  -3   2   7      137.09      148.05      4.56 o 
  -2   2   7        0.95        1.28      0.26 o 
  -1   2   7      478.02      514.17      7.47 o 
   0   2   7       18.85       20.75      1.11 o 
   1   2   7     1105.36     1336.92     14.28 o 
   2   2   7      549.61      547.00      6.14 o 
   3   2   7      333.75      363.95      3.53 o 
   4   2   7      338.48      320.73      3.77 o 
   5   2   7      305.75      317.54      4.30 o 
   6   2   7       74.76       76.14      1.49 o 
   7   2   7       56.47       51.91      1.25 o 
   8   2   7       97.62       99.47      2.36 o 
   9   2   7       43.24       42.72      1.28 o 
  10   2   7       47.12       43.61      2.10 o 
  -8   3   7       94.74       92.95      3.18 o 
  -7   3   7       10.66       11.28      0.75 o 
  -6   3   7      138.47      138.86      2.31 o 
  -5   3   7       60.37       61.15      1.61 o 
  -4   3   7       19.56       17.55      0.80 o 
  -3   3   7       31.19       34.60      1.03 o 
  -2   3   7       80.68       78.85      2.18 o 
  -1   3   7        3.38        2.57      0.25 o 
   0   3   7        1.52        7.12      0.42 o 
   1   3   7      201.86      192.76      1.79 o 
   2   3   7       85.85       85.53      1.00 o 
   3   3   7      156.59      173.34      2.17 o 
   4   3   7       79.13       59.83      1.02 o 
   5   3   7      561.82      609.26      6.83 o 
   6   3   7        6.03        8.75      0.52 o 
   7   3   7      362.49      350.10      4.38 o 
   8   3   7        2.51        2.06      0.37 o 
   9   3   7      183.58      178.87      2.75 o 
  10   3   7       12.52        8.76      1.15 o 
  -8   4   7       46.08       45.58      2.09 o 
  -7   4   7       24.05       22.41      1.07 o 
  -6   4   7      214.74      212.89      3.21 o 
  -5   4   7      119.31      117.39      2.48 o 
  -4   4   7      225.84      223.24      3.88 o 
  -3   4   7      127.29      134.39      2.53 o 
  -2   4   7      824.20      883.70     10.64 o 
  -1   4   7       10.24        8.48      0.41 o 
   0   4   7      969.03     1173.85     12.09 o 
   1   4   7       27.77       38.40      0.69 o 
   2   4   7     1161.70     1369.46     12.77 o 
   3   4   7      293.21      282.09      3.09 o 
   4   4   7     1101.96     1211.93     12.97 o 
   5   4   7       40.36       30.29      0.89 o 
   6   4   7      265.82      245.39      3.21 o 
   7   4   7        0.76        0.94      0.29 o 
   8   4   7      161.74      162.32      2.50 o 
   9   4   7        0.80        1.05      0.37 o 
  10   4   7       31.44       30.45      1.84 o 
  -8   5   7        6.49        6.29      0.99 o 
  -7   5   7       74.69       74.51      1.99 o 
  -6   5   7        6.04        5.14      0.50 o 
  -5   5   7      234.40      239.39      3.46 o 
  -4   5   7       85.45       85.11      1.98 o 
  -3   5   7      725.48      795.20      9.76 o 
  -2   5   7        6.51        8.47      0.46 o 
  -1   5   7      585.39      616.56      7.59 o 
   0   5   7        6.42        8.14      0.35 o 
   1   5   7      825.40      853.46      8.99 o 
   2   5   7       11.19       16.53      0.48 o 
   3   5   7      210.38      197.37      3.11 o 
   4   5   7      136.46      136.50      1.93 o 
   5   5   7      141.26      144.99      2.09 o 
   6   5   7        9.80        8.81      0.51 o 
   7   5   7      134.53      134.34      2.13 o 
   8   5   7       37.89       39.45      1.07 o 
   9   5   7       28.86       28.22      0.95 o 
  10   5   7       26.69       27.55      1.23 o 
  -7   6   7        9.28       10.51      0.87 o 
  -6   6   7      136.39      138.39      2.39 o 
  -5   6   7        2.57        3.51      0.51 o 
  -4   6   7       13.21       14.05      1.18 o 
  -3   6   7       26.48       30.94      0.89 o 
  -2   6   7        8.72        9.78      0.51 o 
  -1   6   7       10.02        8.03      0.46 o 
   0   6   7       67.61       66.58      1.08 o 
   1   6   7       26.57       24.22      0.60 o 
   2   6   7       48.87       51.63      0.93 o 
   3   6   7       31.58       28.29      0.67 o 
   4   6   7      214.73      201.97      3.02 o 
   5   6   7       64.14       62.49      1.21 o 
   6   6   7       25.67       22.29      0.73 o 
   7   6   7      195.52      191.50      2.79 o 
   8   6   7       24.12       25.60      0.88 o 
   9   6   7       72.17       71.66      2.13 o 
  -7   7   7       77.37       77.01      4.51 o 
  -6   7   7      104.80      101.60      2.57 o 
  -5   7   7       96.02       95.38      1.84 o 
  -4   7   7       57.45       57.01      1.12 o 
  -3   7   7      202.71      210.61      3.17 o 
  -2   7   7       16.04       18.16      1.00 o 
  -1   7   7        9.01        8.88      0.53 o 
   0   7   7       53.31       54.20      1.16 o 
   1   7   7        7.13        5.35      0.36 o 
   2   7   7        7.67       13.07      0.49 o 
   3   7   7       25.11       21.45      0.62 o 
   4   7   7      120.44      127.20      2.18 o 
   5   7   7       36.32       35.29      1.03 o 
   6   7   7       41.90       40.12      1.14 o 
   7   7   7      227.69      225.22      5.44 o 
   8   7   7       35.44       35.21      1.19 o 
   9   7   7      115.05      119.73      4.57 o 
  -6   8   7       10.13        9.02      2.14 o 
  -5   8   7       10.22       10.17      0.81 o 
  -4   8   7       52.68       52.31      1.11 o 
  -3   8   7      128.14      122.88      1.85 o 
  -2   8   7      101.42       99.76      1.87 o 
  -1   8   7       27.26       24.36      0.82 o 
   0   8   7      378.83      371.09      5.00 o 
   1   8   7        0.98        1.08      0.26 o 
   2   8   7      173.11      171.99      2.33 o 
   3   8   7        1.07        1.90      0.63 o 
   4   8   7      243.52      252.35      3.78 o 
   5   8   7        1.44        1.63      0.39 o 
   6   8   7      123.67      122.91      2.33 o 
   7   8   7       89.48       89.32      1.97 o 
   8   8   7       54.74       53.53      1.43 o 
   9   8   7       60.19       60.63      2.60 o 
  -6   9   7       12.28       12.10      0.95 o 
  -5   9   7        4.62        4.69      0.66 o 
  -4   9   7        9.67        9.11      0.57 o 
  -3   9   7      125.82      123.12      1.92 o 
  -2   9   7        5.63        5.89      0.45 o 
  -1   9   7      193.48      189.17      2.55 o 
   0   9   7      123.84      119.95      2.13 o 
   1   9   7      139.57      133.84      1.98 o 
   2   9   7      109.05      100.80      1.64 o 
   3   9   7      151.25      149.12      2.18 o 
   4   9   7      143.52      145.41      2.55 o 
   5   9   7       28.22       27.49      1.02 o 
   6   9   7      107.29      107.40      1.84 o 
   7   9   7       99.27      101.21      1.84 o 
   8   9   7       28.70       28.38      1.73 o 
  -5  10   7        0.80        0.45      0.51 o 
  -4  10   7       11.42       11.25      0.88 o 
  -3  10   7       12.40       12.52      0.74 o 
  -2  10   7        1.33        0.95      0.31 o 
  -1  10   7       53.55       52.61      1.12 o 
   0  10   7      139.54      139.24      2.07 o 
   1  10   7       70.35       64.10      1.11 o 
   2  10   7      179.47      176.15      2.22 o 
   3  10   7      214.42      213.13      3.07 o 
   4  10   7      144.34      149.51      2.27 o 
   5  10   7       98.25       96.50      1.92 o 
   6  10   7      117.83      120.36      2.05 o 
   7  10   7      149.43      153.94      4.69 o 
   8  10   7       21.61       21.67      1.61 o 
  -4  11   7       20.24       19.69      2.04 o 
  -3  11   7       53.36       51.76      1.68 o 
  -2  11   7        0.77        0.37      0.44 o 
  -1  11   7       61.21       60.04      1.26 o 
   0  11   7       57.16       51.42      1.15 o 
   1  11   7       18.21       18.78      0.70 o 
   2  11   7      133.63      130.03      1.94 o 
   3  11   7       98.32      103.34      1.59 o 
   4  11   7       97.67       97.82      1.75 o 
   5  11   7       52.91       53.92      1.76 o 
   6  11   7       86.24       91.77      3.26 o 
   7  11   7       64.09       63.57      2.68 o 
  -3  12   7       40.97       40.06      1.52 o 
  -2  12   7       42.08       39.93      1.49 o 
  -1  12   7       55.51       54.48      1.72 o 
   0  12   7       75.17       72.22      2.01 o 
   1  12   7        4.29        3.82      0.63 o 
   2  12   7      145.78      150.95      2.69 o 
   3  12   7       38.94       43.95      1.30 o 
   4  12   7      104.55      105.52      4.48 o 
   5  12   7       31.33       35.52      1.91 o 
   6  12   7      124.01      133.43      4.25 o 
  -1  13   7      107.75      108.54      4.43 o 
   0  13   7       25.34       24.68      1.78 o 
   1  13   7       13.92       13.68      1.00 o 
   2  13   7       61.61       61.66      1.88 o 
   3  13   7       32.68       32.35      1.42 o 
   4  13   7       37.46       41.15      2.06 o 
  -2  -8   8        0.69        0.55      0.54 o 
  -1  -8   8       51.52       52.76      1.47 o 
   0  -8   8        8.06        6.76      0.65 o 
   1  -8   8       83.57       80.69      2.10 o 
   2  -8   8       18.92       16.84      1.38 o 
   3  -8   8       57.69       59.07      2.33 o 
   4  -8   8        3.43        3.58      0.83 o 
  -4  -7   8       86.75       82.12      3.64 o 
  -3  -7   8        5.03        4.95      0.68 o 
  -2  -7   8       61.58       62.00      1.79 o 
  -1  -7   8        0.55        0.74      0.40 o 
   0  -7   8       58.95       59.31      1.45 o 
   1  -7   8        1.50        2.16      0.44 o 
   2  -7   8       11.13       11.72      0.73 o 
   3  -7   8        1.04        0.54      0.50 o 
   4  -7   8       47.77       46.95      2.41 o 
   5  -7   8        1.89        2.49      0.73 o 
   6  -7   8       51.61       58.33      2.39 o 
  -5  -6   8        5.02        6.67      0.66 o 
  -4  -6   8        6.18        4.84      0.56 o 
  -3  -6   8       47.91       51.06      1.52 o 
  -2  -6   8        1.58        2.01      0.51 o 
  -1  -6   8       32.63       33.47      1.03 o 
   0  -6   8       26.41       24.00      0.86 o 
   1  -6   8       21.95       24.51      1.44 o 
   2  -6   8       11.43       12.08      0.67 o 
   3  -6   8        6.66        6.49      0.66 o 
   4  -6   8       44.39       42.08      1.21 o 
   5  -6   8        3.91        4.03      0.53 o 
   6  -6   8       39.06       36.88      1.79 o 
   7  -6   8        8.93        8.60      1.09 o 
  -5  -5   8        0.64        0.78      0.42 o 
  -4  -5   8        7.58        6.51      1.18 o 
  -3  -5   8       45.17       42.79      1.17 o 
  -2  -5   8        0.87        1.02      0.34 o 
  -1  -5   8       99.58       95.35      1.75 o 
   0  -5   8       28.18       25.26      0.74 o 
   1  -5   8      125.47      130.99      2.18 o 
   2  -5   8       48.99       49.10      1.18 o 
   3  -5   8      142.84      141.55      2.42 o 
   4  -5   8      128.96      127.82      2.30 o 
   5  -5   8        9.35       10.72      0.70 o 
   6  -5   8      124.01      124.13      2.78 o 
   7  -5   8        3.95        3.59      0.78 o 
  -6  -4   8        7.25        6.05      0.63 o 
  -5  -4   8        1.19        1.45      0.45 o 
  -4  -4   8       13.83       11.89      0.74 o 
  -3  -4   8       46.03       46.09      1.50 o 
  -2  -4   8        4.08        3.56      0.41 o 
  -1  -4   8      161.04      151.42      2.49 o 
   0  -4   8        6.49        6.66      0.42 o 
   1  -4   8      189.70      187.36      2.40 o 
   2  -4   8       21.25       21.77      0.71 o 
   3  -4   8      388.81      394.01      5.37 o 
   4  -4   8       85.06       86.41      1.70 o 
   5  -4   8      211.49      213.92      3.35 o 
   6  -4   8      154.12      158.99      2.77 o 
   7  -4   8      202.41      205.67      4.00 o 
   8  -4   8       45.27       46.65      2.02 o 
  -7  -3   8        1.61        2.04      0.50 o 
  -6  -3   8       54.41       50.44      1.35 o 
  -5  -3   8        2.20        1.82      0.43 o 
  -4  -3   8      142.53      133.26      2.76 o 
  -3  -3   8        5.73        6.08      0.49 o 
  -2  -3   8       48.58       41.83      1.14 o 
  -1  -3   8       80.38       81.16      1.29 o 
   0  -3   8       82.86       82.82      1.28 o 
   1  -3   8       31.28       31.00      0.68 o 
   2  -3   8       68.17       64.81      0.97 o 
   3  -3   8       78.48       78.76      1.89 o 
   4  -3   8       58.87       58.12      1.27 o 
   5  -3   8       21.86       21.85      1.03 o 
   6  -3   8      144.96      140.49      2.47 o 
   7  -3   8       53.42       53.87      1.41 o 
   8  -3   8       60.56       67.38      1.91 o 
   9  -3   8       95.91       96.54      3.18 o 
  -7  -2   8       41.75       43.04      1.29 o 
  -6  -2   8       32.84       33.30      1.52 o 
  -5  -2   8       38.20       35.84      1.25 o 
  -4  -2   8      146.05      143.77      2.35 o 
  -3  -2   8       48.18       45.93      1.07 o 
  -2  -2   8      104.59      104.44      1.74 o 
  -1  -2   8      211.45      213.78      5.20 o 
   0  -2   8      277.47      276.72      3.17 o 
   1  -2   8      104.47      102.26      1.76 o 
   2  -2   8      449.89      467.92      4.59 o 
   3  -2   8       92.37       90.63      2.02 o 
   4  -2   8      221.90      230.43      3.33 o 
   5  -2   8        1.79        2.87      0.62 o 
   6  -2   8      198.21      193.93      3.08 o 
   7  -2   8        4.41        3.96      0.49 o 
   8  -2   8       36.68       39.41      1.39 o 
   9  -2   8        7.26        7.25      0.98 o 
  -7  -1   8       43.15       42.20      1.74 o 
  -6  -1   8       12.28       11.81      0.61 o 
  -5  -1   8      126.88      130.34      2.15 o 
  -4  -1   8       33.78       34.35      2.10 o 
  -3  -1   8      154.09      155.73      2.83 o 
  -2  -1   8        3.83        2.58      0.36 o 
  -1  -1   8      494.17      521.82      7.61 o 
   0  -1   8        3.63        3.46      0.35 o 
   1  -1   8      382.68      402.35      4.60 o 
   2  -1   8      125.23      122.33      1.72 o 
   3  -1   8      465.86      480.12      6.11 o 
   4  -1   8      176.32      178.40      2.65 o 
   5  -1   8      236.90      222.89      3.27 o 
   6  -1   8      334.54      347.96      4.87 o 
   7  -1   8       40.11       39.15      1.12 o 
   8  -1   8      107.51      107.16      2.47 o 
   9  -1   8       33.19       31.62      1.67 o 
  -7   0   8        0.63        0.86      0.39 o 
  -6   0   8       98.90       94.22      1.79 o 
  -5   0   8       39.69       36.18      1.25 o 
  -4   0   8      243.13      237.49      4.08 o 
  -3   0   8       32.53       28.51      1.56 o 
  -2   0   8       81.08       85.58      1.73 o 
  -1   0   8      156.27      150.67      2.52 o 
   0   0   8       28.93       28.24      0.95 o 
   1   0   8       19.30       22.01      0.60 o 
   2   0   8        9.81       10.63      0.77 o 
   3   0   8       61.25       63.84      1.96 o 
   4   0   8        2.82        4.33      0.32 o 
   5   0   8      211.31      204.63      3.01 o 
   6   0   8       87.32       81.80      1.60 o 
   7   0   8      160.56      164.08      2.73 o 
   8   0   8       70.30       67.71      1.59 o 
   9   0   8      220.48      218.31      4.22 o 
  -7   1   8        1.64        1.78      1.07 o 
  -6   1   8       26.99       27.33      1.13 o 
  -5   1   8       49.11       47.55      1.42 o 
  -4   1   8      177.95      173.05      3.17 o 
  -3   1   8       68.62       62.93      1.48 o 
  -2   1   8      436.13      449.20      6.72 o 
  -1   1   8      336.49      312.56      4.74 o 
   0   1   8      270.89      266.02      3.21 o 
   1   1   8       64.69       68.69      1.15 o 
   2   1   8      316.22      319.98      3.84 o 
   3   1   8       37.36       37.50      4.53 o 
   4   1   8       79.59       79.32      1.45 o 
   5   1   8       28.85       27.60      1.28 o 
   6   1   8      163.27      171.51      2.70 o 
   7   1   8       23.80       19.84      1.26 o 
   8   1   8      229.84      220.89      3.53 o 
   9   1   8       30.64       31.73      1.64 o 
  10   1   8      101.21       96.04      3.26 o 
  -7   2   8        0.54        1.10      0.51 o 
  -6   2   8        1.01        0.86      0.52 o 
  -5   2   8        9.44       10.62      0.77 o 
  -4   2   8       17.80       16.22      0.78 o 
  -3   2   8       28.42       29.50      2.38 o 
  -2   2   8        4.27        7.36      0.50 o 
  -1   2   8      625.37      637.74     15.30 o 
   0   2   8        9.45       11.16      0.30 o 
   1   2   8     1449.42     1702.82     18.14 o 
   2   2   8      261.13      253.33      3.15 o 
   3   2   8      766.06      792.73     10.46 o 
   4   2   8       67.57       64.78      1.08 o 
   5   2   8      422.39      413.60      6.32 o 
   6   2   8       26.31       31.49      0.90 o 
   7   2   8       74.26       66.77      1.47 o 
   8   2   8       53.97       53.62      1.63 o 
   9   2   8      144.65      140.80      3.08 o 
  10   2   8       27.85       29.21      1.73 o 
  -7   3   8        0.60        0.54      0.38 o 
  -6   3   8      137.61      143.74      3.00 o 
  -5   3   8        1.76        2.26      0.48 o 
  -4   3   8       27.69       25.72      1.70 o 
  -3   3   8      111.79      107.93      2.19 o 
  -2   3   8       52.92       53.99      1.29 o 
  -1   3   8       84.26       80.18      1.73 o 
   0   3   8       18.98       22.48      0.57 o 
   1   3   8       21.15       30.30      0.87 o 
   2   3   8      693.58      716.11      7.98 o 
   3   3   8       40.45       49.83      0.85 o 
   4   3   8      901.62      904.71      9.83 o 
   5   3   8      150.91      149.56      2.10 o 
   6   3   8      527.57      507.93      6.80 o 
   7   3   8       17.20       15.57      0.65 o 
   8   3   8      273.93      255.19      3.52 o 
   9   3   8       16.38       15.97      1.00 o 
  10   3   8       51.37       45.10      2.18 o 
  -7   4   8       72.54       73.29      2.81 o 
  -6   4   8       80.85       82.02      2.11 o 
  -5   4   8      357.29      348.01      5.79 o 
  -4   4   8       23.77       24.39      0.97 o 
  -3   4   8      408.84      406.81      6.36 o 
  -2   4   8       12.15       14.61      0.91 o 
  -1   4   8      332.16      330.11      5.33 o 
   0   4   8      113.46       90.57      1.48 o 
   1   4   8      574.93      598.68      6.40 o 
   2   4   8        1.03        3.39      0.24 o 
   3   4   8      309.08      324.06      3.81 o 
   4   4   8      176.74      195.02      2.54 o 
   5   4   8      440.50      460.04      5.73 o 
   6   4   8      210.85      209.62      2.86 o 
   7   4   8      185.60      170.43      2.54 o 
   8   4   8      197.23      197.58      2.92 o 
   9   4   8       43.21       39.26      1.48 o 
  10   4   8        8.33       10.06      1.26 o 
  -7   5   8       29.63       28.62      1.28 o 
  -6   5   8       95.62       97.25      4.73 o 
  -5   5   8        9.81        9.31      0.77 o 
  -4   5   8      182.48      187.39      3.51 o 
  -3   5   8      186.63      193.23      3.48 o 
  -2   5   8      565.23      585.23      7.34 o 
  -1   5   8      315.31      323.66      4.29 o 
   0   5   8      295.41      291.67      4.07 o 
   1   5   8      543.39      563.29      6.12 o 
   2   5   8      151.45      142.87      1.91 o 
   3   5   8      125.25      128.35      1.60 o 
   4   5   8      327.76      323.96      3.93 o 
   5   5   8      221.37      238.32      3.12 o 
   6   5   8      251.86      248.08      3.31 o 
   7   5   8      228.49      227.77      3.23 o 
   8   5   8      354.46      362.92      4.71 o 
   9   5   8      109.90      107.67      2.66 o 
  -7   6   8        1.15        1.78      0.58 o 
  -6   6   8       25.84       28.37      0.99 o 
  -5   6   8        0.64        0.40      0.44 o 
  -4   6   8        8.61        8.00      0.72 o 
  -3   6   8       83.09       82.86      1.95 o 
  -2   6   8      122.21      117.60      2.99 o 
  -1   6   8      211.05      205.49      3.00 o 
   0   6   8      206.45      203.57      2.94 o 
   1   6   8      635.74      644.61      6.99 o 
   2   6   8      104.00       98.58      1.48 o 
   3   6   8      125.80      114.20      1.69 o 
   4   6   8      211.83      184.49      2.84 o 
   5   6   8       51.06       48.74      1.06 o 
   6   6   8       69.66       60.05      1.26 o 
   7   6   8       73.59       74.19      1.49 o 
   8   6   8      155.10      156.09      2.52 o 
   9   6   8       71.88       74.10      2.86 o 
  -6   7   8      171.24      176.00      2.94 o 
  -5   7   8       26.79       28.71      0.97 o 
  -4   7   8      102.39      103.68      2.40 o 
  -3   7   8       97.35      100.54      1.88 o 
  -2   7   8      133.86      134.53      2.26 o 
  -1   7   8       73.69       75.77      1.50 o 
   0   7   8      223.01      229.07      3.31 o 
   1   7   8      370.77      382.54      6.37 o 
   2   7   8      151.08      164.78      2.28 o 
   3   7   8      160.83      153.27      2.12 o 
   4   7   8      292.10      293.13      4.21 o 
   5   7   8       19.79       17.89      0.75 o 
   6   7   8       48.82       44.69      1.24 o 
   7   7   8        8.60        9.08      0.69 o 
   8   7   8       27.81       28.93      1.30 o 
   9   7   8        0.79        0.78      0.70 o 
  -6   8   8       67.77       72.42      2.07 o 
  -5   8   8       67.93       71.51      1.62 o 
  -4   8   8       65.45       63.76      1.45 o 
  -3   8   8      274.84      285.54      4.17 o 
  -2   8   8       64.99       59.44      1.38 o 
  -1   8   8      208.21      209.06      3.18 o 
   0   8   8      134.74      124.94      2.15 o 
   1   8   8      319.55      331.98      4.57 o 
   2   8   8       94.67       96.98      3.42 o 
   3   8   8      206.15      215.42      2.82 o 
   4   8   8      384.22      394.36      5.50 o 
   5   8   8       45.27       49.61      1.30 o 
   6   8   8      226.35      222.25      3.60 o 
   7   8   8       45.72       49.74      1.98 o 
   8   8   8       97.84       99.23      3.46 o 
  -5   9   8        0.92        1.65      0.54 o 
  -4   9   8       28.55       30.21      0.95 o 
  -3   9   8       94.24       96.03      1.65 o 
  -2   9   8        3.14        3.45      0.48 o 
  -1   9   8      151.19      134.14      2.47 o 
   0   9   8        9.58       11.27      0.68 o 
   1   9   8      257.14      239.49      3.59 o 
   2   9   8        5.63        5.21      0.43 o 
   3   9   8      270.21      258.73      3.34 o 
   4   9   8       47.25       52.49      1.35 o 
   5   9   8       82.17       81.63      1.81 o 
   6   9   8       97.69       96.59      2.07 o 
   7   9   8      128.56      130.75      4.13 o 
   8   9   8       89.13       89.03      3.34 o 
  -5  10   8        0.61        0.63      0.54 o 
  -4  10   8      101.64       98.23      2.49 o 
  -3  10   8       14.82       17.81      0.74 o 
  -2  10   8       39.84       37.36      0.98 o 
  -1  10   8       27.60       29.47      1.03 o 
   0  10   8      100.40      100.37      3.15 o 
   1  10   8       61.23       61.71      1.47 o 
   2  10   8       23.76       23.04      0.77 o 
   3  10   8      140.82      141.77      2.18 o 
   4  10   8       39.65       40.70      1.24 o 
   5  10   8       41.23       42.32      1.29 o 
   6  10   8       33.77       35.92      1.49 o 
   7  10   8      114.14      119.83      4.18 o 
  -4  11   8      122.46      117.82      2.86 o 
  -3  11   8       26.74       26.93      1.25 o 
  -2  11   8       58.83       58.16      1.45 o 
  -1  11   8       27.79       25.93      0.95 o 
   0  11   8      183.85      186.57      4.08 o 
   1  11   8       12.97       12.25      0.72 o 
   2  11   8      231.96      239.88      4.31 o 
   3  11   8       43.90       44.41      0.98 o 
   4  11   8      356.79      380.04      5.42 o 
   5  11   8        0.64        0.62      0.41 o 
   6  11   8      399.22      424.69      7.24 o 
  -2  12   8        3.34        3.01      0.75 o 
  -1  12   8      256.69      264.87      5.05 o 
   0  12   8        1.67        1.38      0.56 o 
   1  12   8      181.22      181.04      6.14 o 
   2  12   8        0.77        0.94      0.42 o 
   3  12   8      287.39      300.49      3.97 o 
   4  12   8       14.77       16.10      1.08 o 
   5  12   8      143.56      143.09      4.44 o 
   0  13   8       82.64       80.42      2.24 o 
   1  13   8       57.05       53.16      1.77 o 
   2  13   8       46.42       47.02      1.64 o 
   3  13   8       82.43       81.16      2.23 o 
   1  -8   9       45.62       47.53      1.60 o 
  -2  -7   9      113.76      112.83      2.65 o 
  -1  -7   9       64.27       66.02      1.89 o 
   0  -7   9      150.23      145.27      3.38 o 
   1  -7   9      143.09      151.11      3.30 o 
   2  -7   9       44.30       42.76      1.43 o 
   3  -7   9       73.53       72.92      2.55 o 
   4  -7   9       15.48       15.66      1.24 o 
  -3  -6   9       28.95       28.32      1.05 o 
  -2  -6   9       42.10       44.94      1.69 o 
  -1  -6   9       33.88       35.01      1.65 o 
   0  -6   9      107.97      111.56      2.59 o 
   1  -6   9      146.68      148.20      3.09 o 
   2  -6   9       73.77       77.54      1.88 o 
   3  -6   9      162.91      167.78      3.41 o 
   4  -6   9       98.26       99.74      2.47 o 
   5  -6   9       52.36       53.21      2.11 o 
   6  -6   9       42.66       41.95      1.93 o 
  -4  -5   9       40.75       41.87      1.25 o 
  -3  -5   9       15.76       15.54      0.81 o 
  -2  -5   9       17.96       18.41      0.80 o 
  -1  -5   9        3.43        3.77      0.46 o 
   0  -5   9       28.25       27.93      1.20 o 
   1  -5   9       39.16       40.32      1.23 o 
   2  -5   9        2.11        3.15      0.43 o 
   3  -5   9      144.05      144.49      2.95 o 
   4  -5   9       20.78       20.76      1.20 o 
   5  -5   9       97.85      101.03      2.07 o 
   6  -5   9       20.07       20.40      1.31 o 
   7  -5   9       83.09       83.52      2.84 o 
  -5  -4   9       16.05       17.98      0.93 o 
  -4  -4   9      123.22      119.13      2.20 o 
  -3  -4   9       34.26       32.98      1.03 o 
  -2  -4   9       83.18       80.90      1.61 o 
  -1  -4   9       16.88       14.76      0.67 o 
   0  -4   9      110.86      107.17      1.65 o 
   1  -4   9       23.04       21.69      0.66 o 
   2  -4   9       24.14       23.56      0.78 o 
   3  -4   9      105.89      101.52      2.20 o 
   4  -4   9       43.85       42.89      1.82 o 
   5  -4   9       57.78       60.08      1.44 o 
   6  -4   9       63.72       66.32      1.83 o 
   7  -4   9       75.49       77.35      2.61 o 
  -6  -3   9       15.03       17.04      1.87 o 
  -5  -3   9        2.44        3.07      0.48 o 
  -4  -3   9      104.64      103.27      1.96 o 
  -3  -3   9        9.85       11.07      0.64 o 
  -2  -3   9      105.52      100.26      1.79 o 
  -1  -3   9       23.28       22.19      0.74 o 
   0  -3   9      209.42      206.82      4.36 o 
   1  -3   9       33.22       31.26      0.73 o 
   2  -3   9       98.18       95.57      1.43 o 
   3  -3   9      170.90      164.13      3.54 o 
   4  -3   9       95.42       89.03      1.71 o 
   5  -3   9       97.47       97.40      1.88 o 
   6  -3   9      153.49      151.97      2.66 o 
   7  -3   9      108.90      113.48      2.59 o 
   8  -3   9       91.75       94.99      3.04 o 
  -6  -2   9        3.04        2.19      0.72 o 
  -5  -2   9       45.65       42.02      1.18 o 
  -4  -2   9       15.92       15.29      0.74 o 
  -3  -2   9       59.18       61.06      1.86 o 
  -2  -2   9        8.12        6.99      0.49 o 
  -1  -2   9      120.11      119.43      1.90 o 
   0  -2   9       72.04       70.82      1.14 o 
   1  -2   9      100.36      100.03      1.43 o 
   2  -2   9       64.27       65.64      1.36 o 
   3  -2   9      240.65      238.87      3.40 o 
   4  -2   9       59.61       59.02      1.25 o 
   5  -2   9      101.59       95.45      2.45 o 
   6  -2   9      181.01      174.41      2.88 o 
   7  -2   9       64.53       64.36      1.75 o 
   8  -2   9      128.90      122.96      3.52 o 
  -6  -1   9       38.48       36.78      1.16 o 
  -5  -1   9       20.30       19.03      0.69 o 
  -4  -1   9      188.39      184.62      2.73 o 
  -3  -1   9       55.50       53.07      1.42 o 
  -2  -1   9      118.37      116.40      2.25 o 
  -1  -1   9      287.18      300.55      6.20 o 
   0  -1   9      108.55      110.03      2.11 o 
   1  -1   9      398.34      417.08      3.94 o 
   2  -1   9       41.13       44.60      0.93 o 
   3  -1   9      736.76      778.15      9.66 o 
   4  -1   9        1.06        0.92      0.25 o 
   5  -1   9      460.80      459.44      6.55 o 
   6  -1   9       23.57       25.00      0.85 o 
   7  -1   9      223.34      212.18      3.40 o 
   8  -1   9       12.89       14.17      0.91 o 
   9  -1   9      137.19      129.50      3.78 o 
  -7   0   9       10.22        9.79      0.63 o 
  -6   0   9       30.71       28.70      0.96 o 
  -5   0   9        5.47        5.94      0.73 o 
  -4   0   9      344.82      340.42      5.60 o 
  -3   0   9        1.10        0.52      0.33 o 
  -2   0   9      631.25      655.14      9.62 o 
  -1   0   9       36.17       43.68      1.07 o 
   0   0   9      853.54      891.81     12.55 o 
   1   0   9       26.11       30.66      0.76 o 
   2   0   9      810.06      850.86      9.45 o 
   3   0   9      132.22      140.05      3.03 o 
   4   0   9      261.89      258.11      3.58 o 
   5   0   9      113.88      115.59      1.97 o 
   6   0   9      253.05      239.74      3.60 o 
   7   0   9       29.95       31.24      0.99 o 
   8   0   9       89.24       83.25      2.10 o 
   9   0   9       31.15       31.06      1.64 o 
  -7   1   9       85.37       85.47      2.32 o 
  -6   1   9        0.68        0.28      0.45 o 
  -5   1   9      158.83      157.13      3.13 o 
  -4   1   9       40.59       40.54      1.28 o 
  -3   1   9      121.31      117.77      2.35 o 
  -2   1   9      116.51      116.33      2.23 o 
  -1   1   9      428.80      419.29      9.31 o 
   0   1   9      153.19      151.24      2.94 o 
   1   1   9      349.73      350.75      4.20 o 
   2   1   9      263.68      275.67      3.45 o 
   3   1   9      359.10      349.00      5.10 o 
   4   1   9       59.14       63.10      1.17 o 
   5   1   9      231.77      215.81      3.17 o 
   6   1   9      102.79      111.39      2.79 o 
   7   1   9       29.96       29.85      1.08 o 
   8   1   9       48.63       47.53      1.50 o 
   9   1   9       20.97       20.83      1.34 o 
  -7   2   9       58.18       60.87      3.62 o 
  -6   2   9       65.09       64.49      1.92 o 
  -5   2   9      110.37      114.40      2.53 o 
  -4   2   9      148.94      140.04      2.90 o 
  -3   2   9       34.23       34.79      1.11 o 
  -2   2   9      264.05      271.20      4.40 o 
  -1   2   9      246.06      232.43      3.73 o 
   0   2   9      191.75      177.85      3.92 o 
   1   2   9      326.95      349.96      4.19 o 
   2   2   9      306.25      288.02      3.57 o 
   3   2   9      343.56      344.51      5.03 o 
   4   2   9       76.76       67.21      1.12 o 
   5   2   9      295.14      280.09      3.51 o 
   6   2   9      104.64      112.57      1.81 o 
   7   2   9       32.59       30.48      1.34 o 
   8   2   9      118.61      122.66      3.41 o 
   9   2   9       20.02       20.68      1.38 o 
  -7   3   9       71.92       73.83      2.49 o 
  -6   3   9       87.91       85.71      3.15 o 
  -5   3   9      175.79      178.09      3.47 o 
  -4   3   9      115.77      112.15      2.41 o 
  -3   3   9       46.10       48.83      1.34 o 
  -2   3   9      160.09      161.35      2.89 o 
  -1   3   9      129.29      119.15      2.20 o 
   0   3   9       17.66       15.88      0.50 o 
   1   3   9      249.55      253.83      3.63 o 
   2   3   9       61.63       49.17      1.00 o 
   3   3   9      314.91      320.32      3.75 o 
   4   3   9        5.70        3.03      0.36 o 
   5   3   9      489.03      482.66      5.61 o 
   6   3   9        8.47        7.96      0.49 o 
   7   3   9      139.10      124.06      2.31 o 
   8   3   9       30.97       29.08      0.93 o 
   9   3   9       99.90       95.18      3.10 o 
  -7   4   9       16.30       18.68      1.15 o 
  -6   4   9      153.40      148.85      3.18 o 
  -5   4   9       90.31       89.94      2.20 o 
  -4   4   9      309.61      304.24     12.81 o 
  -3   4   9       14.67       14.35      1.44 o 
  -2   4   9      578.96      599.98     13.50 o 
  -1   4   9        3.02        2.54      0.31 o 
   0   4   9      163.08      172.93      2.49 o 
   1   4   9       16.11       15.82      0.95 o 
   2   4   9      169.70      167.32      1.93 o 
   3   4   9       20.38       23.39      0.61 o 
   4   4   9       69.66       66.97      1.17 o 
   5   4   9      168.16      172.50      2.41 o 
   6   4   9       37.31       37.00      0.93 o 
   7   4   9       39.31       36.69      1.00 o 
   8   4   9       59.72       58.93      1.36 o 
   9   4   9       13.26       13.05      1.24 o 
  -6   5   9       10.12       11.32      2.35 o 
  -5   5   9      115.67      114.54      3.29 o 
  -4   5   9       62.25       61.44      3.15 o 
  -3   5   9      135.59      129.62      2.63 o 
  -2   5   9      449.47      477.23      7.35 o 
  -1   5   9      112.27      104.00      1.78 o 
   0   5   9      285.15      303.13      4.07 o 
   1   5   9      132.57      128.42      2.01 o 
   2   5   9      275.42      272.87      3.24 o 
   3   5   9       17.11       18.13      0.56 o 
   4   5   9      247.50      244.31      3.13 o 
   5   5   9      116.58      120.75      1.89 o 
   6   5   9      201.22      202.40      2.86 o 
   7   5   9       61.84       60.20      1.33 o 
   8   5   9      318.05      327.31      5.79 o 
   9   5   9       17.53       15.22      1.38 o 
  -6   6   9        2.50        2.18      0.79 o 
  -5   6   9       36.09       33.12      1.69 o 
  -4   6   9        2.02        1.85      0.51 o 
  -3   6   9      117.55      114.07      2.47 o 
  -2   6   9       68.30       68.18      2.37 o 
  -1   6   9      276.13      272.45      3.82 o 
   0   6   9       41.52       40.51      1.26 o 
   1   6   9      763.84      802.63     10.10 o 
   2   6   9        5.94        3.98      0.44 o 
   3   6   9      341.21      330.54      4.60 o 
   4   6   9        4.88        3.57      0.60 o 
   5   6   9      318.91      311.14      3.97 o 
   6   6   9        3.33        2.29      0.36 o 
   7   6   9      188.77      181.25      3.12 o 
   8   6   9      161.69      158.63      4.24 o 
   9   6   9      101.67       98.56      3.37 o 
  -6   7   9      137.51      139.65      2.54 o 
  -5   7   9        3.38        3.68      0.65 o 
  -4   7   9       88.02       84.82      2.18 o 
  -3   7   9        1.45        1.62      0.48 o 
  -2   7   9      276.50      280.79      4.03 o 
  -1   7   9        1.61        1.33      0.33 o 
   0   7   9      365.91      375.43      5.06 o 
   1   7   9      293.46      293.58      4.09 o 
   2   7   9      219.73      226.60      2.88 o 
   3   7   9      254.01      250.54      3.15 o 
   4   7   9       97.27       89.26      1.93 o 
   5   7   9      178.45      174.00      2.89 o 
   6   7   9       10.48       14.14      0.84 o 
   7   7   9       56.95       55.03      1.48 o 
   8   7   9        1.02        1.67      0.71 o 
   9   7   9       11.89       14.78      1.50 o 
  -5   8   9       86.75       86.13      2.34 o 
  -4   8   9       90.37       91.94      2.35 o 
  -3   8   9       88.46       86.15      2.19 o 
  -2   8   9      204.14      202.32      3.20 o 
  -1   8   9       12.72       11.41      1.02 o 
   0   8   9      357.82      362.28      4.99 o 
   1   8   9      182.37      178.83      2.82 o 
   2   8   9      401.19      422.85      4.94 o 
   3   8   9      249.44      256.33      4.51 o 
   4   8   9      654.80      710.19     10.32 o 
   5   8   9      167.64      162.05      3.03 o 
   6   8   9      237.02      235.50      5.30 o 
   7   8   9       31.44       31.96      1.86 o 
   8   8   9       85.30       88.89      3.24 o 
  -5   9   9       81.17       80.67      2.25 o 
  -4   9   9       64.59       63.94      1.97 o 
  -3   9   9      184.13      191.79      3.19 o 
  -2   9   9       65.16       66.17      1.56 o 
  -1   9   9       68.57       66.36      1.53 o 
   0   9   9       32.04       29.99      0.99 o 
   1   9   9      157.06      151.69      2.57 o 
   2   9   9        3.65        4.26      0.49 o 
   3   9   9      314.69      315.06      4.32 o 
   4   9   9       44.33       42.28      1.60 o 
   5   9   9      390.20      405.19      5.81 o 
   6   9   9       59.98       61.90      1.91 o 
   7   9   9      420.25      428.16      9.91 o 
   8   9   9       68.57       68.59      2.86 o 
  -4  10   9      215.52      222.05      5.49 o 
  -3  10   9       83.88       87.73      2.49 o 
  -2  10   9      315.16      324.90      5.72 o 
  -1  10   9       19.52       20.90      0.90 o 
   0  10   9      331.10      347.44      5.00 o 
   1  10   9        1.48        1.95      0.44 o 
   2  10   9       25.90       25.27      0.95 o 
   3  10   9        1.93        2.56      0.39 o 
   4  10   9       18.10       18.91      0.89 o 
   5  10   9       15.89       15.56      1.08 o 
   6  10   9       18.46       19.65      1.16 o 
   7  10   9       11.04       14.38      1.50 o 
  -3  11   9      199.75      206.87      4.23 o 
  -2  11   9       66.22       63.26      1.56 o 
  -1  11   9      276.35      296.19      9.18 o 
   0  11   9      175.21      177.59      3.65 o 
   1  11   9      333.25      355.17      6.10 o 
   2  11   9       20.89       20.39      1.08 o 
   3  11   9      297.29      314.93      4.61 o 
   4  11   9        0.70        1.08      0.53 o 
   5  11   9       39.32       43.30      1.66 o 
   6  11   9       11.92       11.69      1.38 o 
  -2  12   9       51.45       51.94      1.79 o 
  -1  12   9        1.36        1.43      0.46 o 
   0  12   9      154.91      159.49      2.79 o 
   1  12   9       14.63       12.93      1.03 o 
   2  12   9      115.62      111.53      2.71 o 
   3  12   9      135.36      135.39      3.54 o 
   4  12   9       99.90       98.56      3.53 o 
   5  12   9       61.28       64.74      1.95 o 
  -2  -6  10       83.14       82.42      3.35 o 
  -1  -6  10       28.60       29.71      1.23 o 
   0  -6  10      278.76      284.72      4.97 o 
   1  -6  10      141.76      140.77      2.99 o 
   2  -6  10      328.50      324.25      5.42 o 
   3  -6  10      136.09      138.13      3.77 o 
   4  -6  10      230.06      236.08      5.71 o 
  -3  -5  10       78.31       75.83      1.72 o 
  -2  -5  10        1.80        2.18      0.47 o 
  -1  -5  10        7.02        7.28      0.60 o 
   0  -5  10       44.40       46.06      1.19 o 
   1  -5  10       24.91       24.89      1.31 o 
   2  -5  10      114.35      113.00      2.44 o 
   3  -5  10       82.44       83.12      2.08 o 
   4  -5  10      280.46      284.27      9.36 o 
   5  -5  10      102.72      105.53      3.12 o 
  -4  -4  10      131.67      131.60      2.43 o 
  -3  -4  10      273.38      276.75      4.06 o 
  -2  -4  10       70.06       75.79      1.61 o 
  -1  -4  10       98.38      101.21      1.87 o 
   0  -4  10       32.93       35.30      1.12 o 
   1  -4  10       22.96       23.11      0.98 o 
   2  -4  10        3.82        3.27      0.42 o 
   3  -4  10       24.46       22.52      1.43 o 
   4  -4  10        2.80        2.65      0.50 o 
   5  -4  10       43.65       43.73      1.67 o 
   6  -4  10        9.26       10.16      1.02 o 
  -5  -3  10       58.24       57.82      1.50 o 
  -4  -3  10      147.44      145.64      2.55 o 
  -3  -3  10      240.07      241.60      4.54 o 
  -2  -3  10      293.22      295.14      4.13 o 
  -1  -3  10      215.82      223.50      3.59 o 
   0  -3  10      484.84      499.56      6.29 o 
   1  -3  10       81.99       87.35      1.41 o 
   2  -3  10      128.09      131.10      1.85 o 
   3  -3  10       30.88       32.55      1.04 o 
   4  -3  10       20.10       18.25      0.75 o 
   5  -3  10        5.02        6.86      0.56 o 
   6  -3  10        1.43        1.47      0.48 o 
   7  -3  10       53.73       55.85      2.08 o 
  -5  -2  10        4.30        4.43      0.57 o 
  -4  -2  10       11.28       12.47      0.73 o 
  -3  -2  10       26.70       24.90      0.86 o 
  -2  -2  10       32.77       31.64      1.34 o 
  -1  -2  10       57.12       55.80      1.19 o 
   0  -2  10      305.75      315.61      4.15 o 
   1  -2  10       49.72       49.23      0.93 o 
   2  -2  10      281.25      303.80      3.52 o 
   3  -2  10       75.77       71.68      2.91 o 
   4  -2  10      126.94      138.04      2.30 o 
   5  -2  10        7.98        8.31      0.55 o 
   6  -2  10       40.65       42.08      1.18 o 
   7  -2  10       21.35       19.30      1.16 o 
   8  -2  10        3.91        5.48      0.86 o 
  -5  -1  10       95.13       93.09      2.48 o 
  -4  -1  10       27.27       28.06      0.80 o 
  -3  -1  10       50.00       49.00      1.10 o 
  -2  -1  10        0.82        0.65      0.26 o 
  -1  -1  10       19.14       21.47      0.84 o 
   0  -1  10       44.57       39.90      0.70 o 
   1  -1  10        1.03        1.79      0.22 o 
   2  -1  10       94.79       90.58      1.30 o 
   3  -1  10       65.66       68.71      1.27 o 
   4  -1  10       70.90       70.71      2.15 o 
   5  -1  10       33.18       33.91      0.94 o 
   6  -1  10       58.95       56.03      1.34 o 
   7  -1  10       29.03       29.23      1.15 o 
   8  -1  10        4.89        5.36      0.82 o 
  -6   0  10       35.08       36.02      1.12 o 
  -5   0  10      151.87      147.18      2.44 o 
  -4   0  10      106.64      109.68      2.42 o 
  -3   0  10      173.32      165.72      4.15 o 
  -2   0  10       55.72       56.34      1.42 o 
  -1   0  10      177.60      174.70      3.02 o 
   0   0  10      108.50      103.99      5.45 o 
   1   0  10       30.76       28.05      1.51 o 
   2   0  10      126.25      130.23      1.73 o 
   3   0  10      118.49      114.27      2.22 o 
   4   0  10       50.19       51.90      1.07 o 
   5   0  10      117.75      115.44      2.00 o 
   6   0  10       60.67       61.11      1.38 o 
   7   0  10      114.15      116.05      2.52 o 
   8   0  10        1.99        2.56      0.64 o 
  -6   1  10        1.96        2.42      0.60 o 
  -5   1  10       34.00       34.70      1.30 o 
  -4   1  10       50.80       52.09      1.53 o 
  -3   1  10       42.11       41.62      2.09 o 
  -2   1  10       78.67       74.28      2.72 o 
  -1   1  10      144.01      142.45      2.90 o 
   0   1  10      198.56      178.70      2.90 o 
   1   1  10       50.67       48.00      1.97 o 
   2   1  10      298.89      296.90      3.74 o 
   3   1  10      129.18      123.99      2.34 o 
   4   1  10      112.97      112.26      1.66 o 
   5   1  10      132.71      124.20      1.88 o 
   6   1  10      133.61      136.02      3.65 o 
   7   1  10       79.34       78.75      1.70 o 
   8   1  10       36.54       35.08      1.59 o 
   9   1  10       63.89       65.32      2.43 o 
  -6   2  10       10.20       11.61      0.93 o 
  -5   2  10      100.50       94.32      2.57 o 
  -4   2  10       39.94       39.98      1.32 o 
  -3   2  10       42.52       41.41      2.23 o 
  -2   2  10       65.16       68.32      1.59 o 
  -1   2  10      101.39       97.99      1.91 o 
   0   2  10      142.79      134.83      2.98 o 
   1   2  10       22.15       22.56      1.36 o 
   2   2  10      326.00      329.44      4.19 o 
   3   2  10       63.29       59.92      1.46 o 
   4   2  10      112.23      104.15      1.56 o 
   5   2  10      132.49      116.99      2.11 o 
   6   2  10       96.44       96.76      1.78 o 
   7   2  10       73.13       69.72      1.42 o 
   8   2  10       23.15       22.89      1.31 o 
   9   2  10       83.34       84.56      2.86 o 
  -6   3  10       66.07       62.41      1.88 o 
  -5   3  10      233.72      226.94      4.23 o 
  -4   3  10      136.44      128.83      2.72 o 
  -3   3  10      165.21      163.92      3.81 o 
  -2   3  10      182.07      185.13      3.32 o 
  -1   3  10      254.92      255.75      4.66 o 
   0   3  10      135.26      127.27      2.66 o 
   1   3  10      100.28      107.36      1.82 o 
   2   3  10      248.70      242.42      3.16 o 
   3   3  10       70.94       71.73      1.24 o 
   4   3  10       58.88       50.68      1.32 o 
   5   3  10      143.40      135.11      2.18 o 
   6   3  10       43.60       40.45      0.98 o 
   7   3  10       57.88       55.72      1.62 o 
   8   3  10       17.55       16.60      0.95 o 
   9   3  10       81.11       77.64      2.74 o 
  -6   4  10       30.58       32.05      1.35 o 
  -5   4  10      143.47      135.71      2.95 o 
  -4   4  10      128.51      123.00      2.67 o 
  -3   4  10      117.88      112.58      2.42 o 
  -2   4  10      398.23      404.84      6.38 o 
  -1   4  10      154.61      145.14      2.66 o 
   0   4  10      341.07      345.96      4.55 o 
   1   4  10       36.41       31.43      0.87 o 
   2   4  10      456.14      468.56      5.19 o 
   3   4  10        0.88        0.91      0.21 o 
   4   4  10      120.58      116.91      1.76 o 
   5   4  10       26.94       25.91      0.75 o 
   6   4  10       31.02       29.68      0.91 o 
   7   4  10        3.05        2.33      0.38 o 
   8   4  10       12.85       12.40      0.91 o 
   9   4  10       19.84       19.67      1.37 o 
  -6   5  10        0.80        0.12      0.60 o 
  -5   5  10      207.25      208.71      4.05 o 
  -4   5  10        1.06        0.70      0.44 o 
  -3   5  10      246.58      247.03      4.36 o 
  -2   5  10       52.19       48.06      1.38 o 
  -1   5  10      363.25      359.61      8.87 o 
   0   5  10       40.60       38.42      1.45 o 
   1   5  10      277.32      282.28      3.86 o 
   2   5  10      146.81      138.51      2.16 o 
   3   5  10       49.73       43.84      1.11 o 
   4   5  10       46.86       43.25      1.14 o 
   5   5  10       69.93       67.91      1.30 o 
   6   5  10        5.61        6.42      0.88 o 
   7   5  10        4.64        3.90      0.45 o 
   8   5  10       11.50       13.58      0.97 o 
   9   5  10        3.26        4.08      0.87 o 
  -5   6  10       42.84       43.27      1.54 o 
  -4   6  10       44.90       45.35      1.52 o 
  -3   6  10       20.92       21.25      1.01 o 
  -2   6  10      128.64      124.83      6.05 o 
  -1   6  10       30.90       29.98      1.05 o 
   0   6  10       57.90       54.58      1.22 o 
   1   6  10      120.54      120.04      2.01 o 
   2   6  10       90.74       80.06      1.52 o 
   3   6  10       66.26       63.66      1.35 o 
   4   6  10       18.41       14.84      0.67 o 
   5   6  10      206.88      208.22      2.92 o 
   6   6  10        9.43        9.39      0.59 o 
   7   6  10      139.08      136.49      2.96 o 
   8   6  10        0.59        0.63      0.59 o 
  -5   7  10       90.52       87.28      2.33 o 
  -4   7  10       36.84       38.74      1.45 o 
  -3   7  10       19.71       21.16      1.06 o 
  -2   7  10      144.87      151.18      3.06 o 
  -1   7  10       20.06       20.68      1.16 o 
   0   7  10      165.19      166.16      2.66 o 
   1   7  10       15.89       16.04      0.69 o 
   2   7  10      306.15      313.91      4.36 o 
   3   7  10       71.36       74.66      1.55 o 
   4   7  10      292.17      293.42      4.28 o 
   5   7  10        3.97        3.84      0.48 o 
   6   7  10       50.62       48.01      1.33 o 
   7   7  10        0.63        0.79      0.48 o 
   8   7  10       49.56       47.95      2.20 o 
  -5   8  10      189.73      188.24      3.93 o 
  -4   8  10        0.56        0.89      0.54 o 
  -3   8  10      251.21      254.30      4.69 o 
  -2   8  10        2.57        2.97      0.56 o 
  -1   8  10       87.22       87.72      1.87 o 
   0   8  10        0.76        0.79      0.35 o 
   1   8  10      128.75      129.01      2.28 o 
   2   8  10        7.22        7.54      0.57 o 
   3   8  10       51.67       56.50      1.35 o 
   4   8  10       65.52       66.11      1.88 o 
   5   8  10       95.63       97.48      2.00 o 
   6   8  10        4.12        4.69      0.66 o 
   7   8  10       70.93       74.34      2.76 o 
   8   8  10        6.41        6.12      1.05 o 
  -4   9  10       31.17       32.36      1.68 o 
  -3   9  10       87.92       86.60      3.70 o 
  -2   9  10       74.52       78.04      1.77 o 
  -1   9  10        9.69        9.09      0.67 o 
   0   9  10       77.14       77.82      1.69 o 
   1   9  10       17.37       16.02      0.75 o 
   2   9  10       43.79       41.49      1.54 o 
   3   9  10        7.86        7.64      0.75 o 
   4   9  10      152.33      153.02      2.72 o 
   5   9  10       58.91       62.20      1.85 o 
   6   9  10       74.23       74.90      2.13 o 
   7   9  10      141.55      148.72      4.45 o 
  -3  10  10      126.39      127.44      3.03 o 
  -2  10  10       38.52       43.01      1.72 o 
  -1  10  10       68.82       63.25      3.30 o 
   0  10  10       64.34       65.69      1.60 o 
   1  10  10       62.57       62.49      1.54 o 
   2  10  10        1.08        0.79      0.38 o 
   3  10  10       18.54       16.73      1.29 o 
   4  10  10        2.96        3.10      0.60 o 
   5  10  10       23.38       20.72      1.14 o 
   6  10  10        3.54        3.35      0.89 o 
  -2  11  10      118.77      121.56      2.98 o 
  -1  11  10       19.48       17.78      1.12 o 
   0  11  10      395.84      411.51      6.98 o 
   1  11  10       27.92       28.93      1.30 o 
   2  11  10      239.10      235.56      4.44 o 
   3  11  10        5.51        5.73      0.97 o 
   4  11  10      130.17      139.98      3.63 o 
   5  11  10       12.44       12.23      1.38 o 
   0  12  10       67.76       69.04      2.11 o 
   1  12  10       60.12       63.40      3.51 o 
   2  12  10      131.87      121.14      5.82 o 
   3  12  10      101.90      101.57      3.57 o 
   4  12  10      200.06      200.59      5.65 o 
  -1  -5  11       16.80       17.99      0.87 o 
   0  -5  11       11.91       12.00      0.82 o 
   1  -5  11       59.89       58.34      1.64 o 
   2  -5  11       39.33       42.30      1.72 o 
   3  -5  11       39.91       37.57      1.61 o 
   4  -5  11      126.08      133.81      3.62 o 
  -2  -4  11        5.30        5.27      0.57 o 
  -1  -4  11       31.70       32.94      1.04 o 
   0  -4  11        0.54        0.83      0.38 o 
   1  -4  11       42.22       43.08      1.11 o 
   2  -4  11        6.43        6.73      0.64 o 
   3  -4  11       42.73       45.86      5.64 o 
   4  -4  11       11.88        9.89      0.90 o 
   5  -4  11       51.42       59.00      2.06 o 
  -3  -3  11       71.85       70.46      1.61 o 
  -2  -3  11      201.66      205.79      3.19 o 
  -1  -3  11       55.69       52.81      1.26 o 
   0  -3  11      282.77      295.07      4.07 o 
   1  -3  11       16.52       15.47      0.67 o 
   2  -3  11      123.14      133.85      1.93 o 
   3  -3  11        2.34        2.40      0.44 o 
   4  -3  11      126.74      130.83      5.24 o 
   5  -3  11       18.66       17.89      1.05 o 
   6  -3  11       71.81       68.64      2.26 o 
  -4  -2  11        1.30        1.73      0.48 o 
  -3  -2  11      152.49      156.00      2.70 o 
  -2  -2  11        0.52        0.79      0.36 o 
  -1  -2  11      309.59      320.72      4.37 o 
   0  -2  11       75.97       75.63      1.45 o 
   1  -2  11      350.30      360.71      4.66 o 
   2  -2  11       71.19       71.86      1.22 o 
   3  -2  11      168.28      176.02      3.17 o 
   4  -2  11       79.83       79.49      1.81 o 
   5  -2  11        1.95        3.12      0.43 o 
   6  -2  11       45.53       49.33      1.78 o 
   7  -2  11        1.07        1.59      0.60 o 
  -4  -1  11       33.71       35.01      1.17 o 
  -3  -1  11       23.41       23.43      0.90 o 
  -2  -1  11        5.84        4.74      0.38 o 
  -1  -1  11       42.62       38.96      1.14 o 
   0  -1  11        2.21        2.21      0.32 o 
   1  -1  11       82.09       78.31      2.23 o 
   2  -1  11       10.88       12.18      0.45 o 
   3  -1  11      177.42      174.18      3.03 o 
   4  -1  11       29.34       28.01      0.83 o 
   5  -1  11       33.03       33.83      1.12 o 
   6  -1  11        7.31        6.66      0.62 o 
   7  -1  11       12.62       12.83      0.98 o 
  -5   0  11       70.77       73.15      2.00 o 
  -4   0  11      267.55      270.54      3.81 o 
  -3   0  11       79.54       80.44      1.95 o 
  -2   0  11       47.95       44.64      1.30 o 
  -1   0  11       37.37       38.41      1.10 o 
   0   0  11       15.39       14.96      0.62 o 
   1   0  11        0.67        0.54      0.61 o 
   2   0  11        9.17        9.16      0.60 o 
   3   0  11       27.93       25.78      1.68 o 
   4   0  11       48.73       48.41      0.96 o 
   5   0  11       12.57       12.67      0.74 o 
   6   0  11       82.82       82.52      1.70 o 
   7   0  11       15.55       16.21      1.05 o 
   8   0  11        1.28        1.88      0.61 o 
  -5   1  11       30.39       27.97      1.95 o 
  -4   1  11      147.70      150.08      3.09 o 
  -3   1  11       76.41       74.51      1.85 o 
  -2   1  11       98.12      100.88      2.14 o 
  -1   1  11       86.23       88.38      1.84 o 
   0   1  11       87.63       86.46      2.07 o 
   1   1  11        4.69        5.22      0.90 o 
   2   1  11       45.74       44.29      1.94 o 
   3   1  11        5.69        6.47      0.77 o 
   4   1  11       53.24       54.26      1.01 o 
   5   1  11        3.45        3.76      0.36 o 
   6   1  11      193.94      196.36      3.26 o 
   7   1  11       16.20       18.88      0.92 o 
   8   1  11      101.32      100.27      2.98 o 
  -5   2  11       30.80       30.55      1.29 o 
  -4   2  11        0.99        0.99      0.93 o 
  -3   2  11       86.55       81.69      1.96 o 
  -2   2  11       11.77       11.95      0.72 o 
  -1   2  11      279.53      279.93      4.54 o 
   0   2  11        3.60        3.72      0.35 o 
   1   2  11       75.35       73.26      2.68 o 
   2   2  11        0.72        1.49      0.51 o 
   3   2  11        8.57        6.22      0.58 o 
   4   2  11        5.49        5.06      0.34 o 
   5   2  11        7.99       11.02      0.75 o 
   6   2  11       30.44       30.27      1.03 o 
   7   2  11        1.62        1.46      0.45 o 
   8   2  11       48.36       49.59      1.95 o 
  -5   3  11        3.36        3.77      0.80 o 
  -4   3  11       60.51       56.88      1.66 o 
  -3   3  11        1.39        1.54      0.46 o 
  -2   3  11       12.59       14.33      0.78 o 
  -1   3  11      116.97      118.48      3.40 o 
   0   3  11        8.96        8.30      0.50 o 
   1   3  11      150.48      160.05      2.66 o 
   2   3  11       59.62       58.02      1.40 o 
   3   3  11      160.89      165.06      2.92 o 
   4   3  11        1.88        2.43      0.28 o 
   5   3  11       50.85       46.51      1.01 o 
   6   3  11        2.79        2.57      0.37 o 
   7   3  11        1.76        1.97      0.55 o 
   8   3  11        1.99        2.09      0.62 o 
  -5   4  11       27.21       25.49      1.22 o 
  -4   4  11       33.79       32.33      1.27 o 
  -3   4  11        2.91        2.72      0.52 o 
  -2   4  11       30.26       28.76      1.06 o 
  -1   4  11       40.02       37.94      1.89 o 
   0   4  11       30.63       26.91      0.88 o 
   1   4  11       32.89       33.79      0.83 o 
   2   4  11      275.23      276.42      3.74 o 
   3   4  11       71.62       71.74      1.21 o 
   4   4  11      237.53      235.18      3.06 o 
   5   4  11       99.85       97.72      1.65 o 
   6   4  11      214.38      215.40      3.04 o 
   7   4  11       18.01       17.69      0.93 o 
   8   4  11       51.65       48.23      1.98 o 
  -5   5  11       21.92       23.34      2.55 o 
  -4   5  11       18.07       17.72      1.60 o 
  -3   5  11       11.98       11.97      0.86 o 
  -2   5  11       17.60       18.74      0.90 o 
  -1   5  11       65.82       61.95      2.10 o 
   0   5  11        1.22        1.99      0.38 o 
   1   5  11       33.93       31.63      1.33 o 
   2   5  11       49.70       46.99      1.05 o 
   3   5  11       11.43        9.82      0.53 o 
   4   5  11       75.49       71.42      1.32 o 
   5   5  11       52.17       48.67      1.09 o 
   6   5  11      152.66      155.14      2.40 o 
   7   5  11       17.91       13.92      0.89 o 
   8   5  11      116.59      114.49      3.44 o 
  -5   6  11       76.92       77.28      2.17 o 
  -4   6  11       27.65       28.81      1.27 o 
  -3   6  11       65.02       64.89      4.34 o 
  -2   6  11       60.17       60.93      1.78 o 
  -1   6  11      135.04      143.05      2.84 o 
   0   6  11       11.50       10.40      0.60 o 
   1   6  11      113.41      117.77      2.03 o 
   2   6  11       69.21       64.39      1.72 o 
   3   6  11        7.66        7.17      0.60 o 
   4   6  11       48.99       42.48      1.24 o 
   5   6  11       10.75       10.53      0.60 o 
   6   6  11       46.10       42.63      1.39 o 
   7   6  11        0.91        1.14      1.01 o 
   8   6  11       69.77       66.00      2.52 o 
  -4   7  11       22.11       22.98      1.24 o 
  -3   7  11       79.31       76.12      2.06 o 
  -2   7  11       38.41       37.39      1.34 o 
  -1   7  11      157.76      156.00      3.11 o 
   0   7  11        1.61        1.66      0.38 o 
   1   7  11      265.76      272.46      3.94 o 
   2   7  11       26.59       24.56      0.86 o 
   3   7  11       94.43       88.65      2.10 o 
   4   7  11       32.88       32.36      1.02 o 
   5   7  11      100.99      100.19      2.02 o 
   6   7  11        7.14        8.15      0.76 o 
   7   7  11       25.60       24.58      1.49 o 
   8   7  11       13.02       14.29      1.36 o 
  -4   8  11       42.80       46.05      4.67 o 
  -3   8  11       13.65       14.53      1.05 o 
  -2   8  11       73.88       73.52      2.02 o 
  -1   8  11        3.57        3.81      0.59 o 
   0   8  11       11.17        9.20      0.64 o 
   1   8  11       17.53       17.36      0.79 o 
   2   8  11       27.73       25.44      0.95 o 
   3   8  11        2.14        1.60      0.54 o 
   4   8  11       86.05       83.31      1.78 o 
   5   8  11        6.43        6.83      0.71 o 
   6   8  11       48.60       44.97      1.56 o 
   7   8  11        4.78        3.71      0.86 o 
  -3   9  11       86.50       86.16      3.23 o 
  -2   9  11       31.27       34.93      1.42 o 
  -1   9  11       49.48       47.24      1.33 o 
   0   9  11        3.63        3.83      0.51 o 
   1   9  11       56.83       55.36      1.41 o 
   2   9  11        0.83        0.70      0.37 o 
   3   9  11        1.58        1.43      0.61 o 
   4   9  11       26.63       26.09      1.52 o 
   5   9  11        0.72        0.66      0.48 o 
   6   9  11       15.58       14.50      1.38 o 
  -2  10  11       16.18       15.60      1.12 o 
  -1  10  11       47.82       48.04      1.65 o 
   0  10  11       17.94       18.14      1.51 o 
   1  10  11      141.31      142.22      3.08 o 
   2  10  11        3.55        2.96      0.59 o 
   3  10  11       34.99       32.05      1.73 o 
   4  10  11       22.52       22.20      1.51 o 
   5  10  11        8.98        9.79      1.18 o 
   6  10  11        2.35        2.48      0.83 o 
  -1  11  11        1.02        1.42      0.71 o 
   0  11  11       32.62       37.22      1.51 o 
   1  11  11       26.11       23.90      1.81 o 
   2  11  11       55.71       51.06      1.68 o 
   3  11  11       15.77       19.15      1.48 o 
   4  11  11      167.06      172.31      4.92 o 
   0  -4  12       24.09       24.62      1.54 o 
   1  -4  12       13.56       14.54      0.75 o 
   2  -4  12        5.59        6.19      0.76 o 
   3  -4  12       12.88       13.88      0.99 o 
  -1  -3  12        4.50        5.05      0.54 o 
   0  -3  12        1.06        1.43      0.40 o 
   1  -3  12       41.02       40.06      1.06 o 
   2  -3  12        2.55        2.19      0.53 o 
   3  -3  12       57.13       54.39      2.16 o 
   4  -3  12        8.70        8.74      0.82 o 
   5  -3  12       37.61       38.88      1.56 o 
  -2  -2  12       23.77       23.89      0.91 o 
  -1  -2  12        1.24        0.90      0.36 o 
   0  -2  12       40.55       39.62      1.09 o 
   1  -2  12       18.02       18.86      0.71 o 
   2  -2  12        7.81        8.45      0.67 o 
   3  -2  12       64.30       61.79      1.50 o 
   4  -2  12       33.04       31.48      1.06 o 
   5  -2  12       55.44       57.58      1.84 o 
   6  -2  12       37.34       39.84      1.58 o 
  -3  -1  12        8.80        8.41      0.65 o 
  -2  -1  12        8.98        8.98      0.61 o 
  -1  -1  12        2.73        2.86      0.39 o 
   0  -1  12       34.87       35.95      0.92 o 
   1  -1  12       17.23       17.28      0.67 o 
   2  -1  12       12.49       12.98      0.66 o 
   3  -1  12       52.07       50.80      1.23 o 
   4  -1  12       42.18       41.56      1.15 o 
   5  -1  12       14.85       14.80      0.78 o 
   6  -1  12       55.30       56.69      1.88 o 
  -3   0  12       27.64       30.01      0.91 o 
  -2   0  12       37.46       38.50      0.95 o 
  -1   0  12       29.46       32.09      1.05 o 
   0   0  12       47.31       48.79      1.46 o 
   1   0  12       49.79       49.89      1.60 o 
   3   0  12      142.64      140.25      4.63 o 
   4   0  12       15.56       16.18      0.98 o 
   5   0  12       51.59       50.49      1.28 o 
   6   0  12       26.96       26.87      1.22 o 
   7   0  12       26.29       28.07      1.34 o 
  -4   1  12       57.91       58.14      1.74 o 
  -3   1  12       56.89       57.40      2.08 o 
  -2   1  12       56.83       55.15      1.51 o 
  -1   1  12       90.73       92.64      1.97 o 
   0   1  12       89.72       91.65      1.83 o 
   1   1  12       58.21       54.54      2.37 o 
   4   1  12       30.38       30.53      0.73 o 
   5   1  12       78.14       81.94      1.46 o 
   6   1  12       92.70       96.42      2.56 o 
   7   1  12       76.99       81.88      2.46 o 
  -4   2  12       57.08       56.50      3.71 o 
  -3   2  12        4.23        3.95      0.59 o 
  -2   2  12       46.59       45.37      1.34 o 
  -1   2  12       65.73       63.73      1.56 o 
   0   2  12       60.98       60.40      1.36 o 
   1   2  12       41.07       37.33      1.95 o 
   3   2  12       61.42       54.78      1.88 o 
   4   2  12        2.89        3.30      0.30 o 
   5   2  12       12.37        9.88      0.51 o 
   6   2  12       29.34       30.64      1.06 o 
   7   2  12       19.41       18.28      1.11 o 
  -4   3  12       45.03       43.91      1.99 o 
  -3   3  12        0.53        1.31      0.45 o 
  -2   3  12       32.51       30.34      1.85 o 
  -1   3  12       38.59       42.26      1.35 o 
   0   3  12       65.64       61.36      1.44 o 
   1   3  12       58.81       61.40      1.31 o 
   3   3  12      119.71      116.57      4.54 o 
   4   3  12        6.02        7.12      0.45 o 
   5   3  12       21.34       21.41      0.74 o 
   6   3  12        5.68        5.91      0.67 o 
   7   3  12        0.55        0.69      0.50 o 
  -4   4  12       64.93       63.34      1.85 o 
  -3   4  12        8.10        7.44      0.81 o 
  -2   4  12       31.17       30.84      1.15 o 
  -1   4  12        0.65        0.76      0.61 o 
   0   4  12       45.19       47.03      1.25 o 
   1   4  12        5.40        5.26      0.45 o 
   2   4  12      210.19      226.46      3.80 o 
   3   4  12      112.82      111.61      1.92 o 
   4   4  12      174.66      176.71      2.47 o 
   5   4  12       94.18       94.43      1.64 o 
   6   4  12      184.57      189.87      3.57 o 
   7   4  12        3.54        4.22      0.71 o 
  -4   5  12        9.08        8.27      0.83 o 
  -3   5  12       10.31        9.85      0.82 o 
  -2   5  12        1.00        0.96      0.89 o 
  -1   5  12       16.63       15.16      0.83 o 
   0   5  12       60.88       59.39      1.50 o 
   1   5  12        3.69        3.60      0.44 o 
   2   5  12       10.74       10.14      0.54 o 
   3   5  12       73.00       71.58      1.66 o 
   4   5  12        3.65        3.46      0.41 o 
   5   5  12      236.00      240.47      3.29 o 
   6   5  12      175.88      176.11      3.46 o 
   7   5  12      132.68      131.05      3.59 o 
  -4   6  12       68.85       68.02      2.99 o 
  -3   6  12       10.65        9.68      0.89 o 
  -2   6  12      109.86      109.58      2.49 o 
  -1   6  12       54.19       54.97      1.57 o 
   0   6  12        5.23        5.90      0.60 o 
   1   6  12       23.25       24.26      0.83 o 
   2   6  12        2.72        2.62      0.39 o 
   3   6  12       10.01        8.66      0.85 o 
   4   6  12       38.88       40.47      1.61 o 
   5   6  12       70.38       72.68      1.84 o 
   6   6  12        1.94        2.44      0.51 o 
   7   6  12       71.80       69.73      2.47 o 
  -3   7  12        0.78       -0.04      0.49 o 
  -2   7  12      216.70      220.78      4.17 o 
  -1   7  12       59.73       60.29      1.72 o 
   0   7  12      211.85      211.40      3.87 o 
   1   7  12      182.16      184.04      2.94 o 
   2   7  12      224.52      227.16      3.44 o 
   3   7  12      101.29      100.84      2.31 o 
   4   7  12       39.38       38.45      1.61 o 
   5   7  12       91.54       96.51      2.28 o 
   6   7  12       11.31       10.39      1.23 o 
   7   7  12       14.34       14.85      1.24 o 
  -3   8  12        6.20        6.60      0.80 o 
  -2   8  12       39.12       42.05      1.93 o 
  -1   8  12        0.58        0.92      0.50 o 
   0   8  12       73.99       68.96      1.87 o 
   1   8  12       67.54       64.60      1.51 o 
   2   8  12      274.05      277.26      4.52 o 
   3   8  12       74.35       65.77      2.29 o 
   4   8  12      273.66      277.33      6.48 o 
   5   8  12      112.59      110.20      2.57 o 
   6   8  12      159.09      158.75      4.40 o 
  -2   9  12        2.71        3.20      0.66 o 
  -1   9  12       57.08       61.07      1.87 o 
   0   9  12       18.95       19.15      1.07 o 
   1   9  12      163.54      170.59      3.43 o 
   2   9  12        7.37        9.85      2.15 o 
   3   9  12      137.14      131.34      3.74 o 
   4   9  12        4.12        3.65      0.78 o 
   5   9  12      202.50      213.56      5.53 o 
  -1  10  12       11.60       10.21      1.34 o 
   0  10  12      136.06      141.89      3.15 o 
   1  10  12       78.21       75.01      2.08 o 
   2  10  12       37.22       36.85      1.40 o 
   3  10  12       49.39       48.13      2.12 o 
   4  10  12       20.05       21.88      1.51 o 
   0  -2  13       56.94       61.25      1.68 o 
   1  -2  13        1.05        1.86      0.39 o 
   2  -2  13       42.02       47.09      1.53 o 
   3  -2  13        0.46        0.35      0.40 o 
  -1  -1  13       38.87       40.04      1.11 o 
   0  -1  13       11.73       12.18      0.64 o 
   1  -1  13       49.31       51.02      1.13 o 
   2  -1  13        2.27        2.77      0.44 o 
   3  -1  13       53.30       55.31      1.53 o 
   4  -1  13       16.83       16.38      0.84 o 
   5  -1  13       42.15       43.53      1.49 o 
  -2   0  13       19.89       20.45      0.87 o 
  -1   0  13        7.47        7.76      0.57 o 
   0   0  13       60.92       61.78      1.28 o 
   1   0  13       24.91       25.78      0.72 o 
   4   0  13        6.21        6.72      0.50 o 
   5   0  13      101.83      109.49      2.68 o 
  -2   1  13       67.84       69.60      1.88 o 
  -1   1  13        2.18        2.50      0.78 o 
   0   1  13      286.46      311.88      4.99 o 
   1   1  13        4.36        5.47      0.40 o 
   4   1  13      280.81      311.70      6.16 o 
   5   1  13        1.95        2.37      0.41 o 
   6   1  13      178.94      197.66      4.48 o 
  -3   2  13       92.24       98.04      2.34 o 
  -2   2  13        5.77        6.41      0.66 o 
  -1   2  13      127.62      135.15      3.65 o 
   0   2  13       25.43       25.21      0.91 o 
   1   2  13      126.16      127.45      4.11 o 
   5   2  13      176.65      184.62      3.30 o 
   6   2  13       67.40       68.83      2.02 o 
  -3   3  13       11.37       11.64      1.30 o 
  -2   3  13       43.00       44.63      1.39 o 
  -1   3  13       22.22       20.69      0.92 o 
   0   3  13      138.50      142.87      3.01 o 
   1   3  13       10.83        9.05      1.40 o 
   4   3  13       75.59       79.15      1.51 o 
   5   3  13       66.81       64.96      1.81 o 
   6   3  13       64.72       65.71      2.00 o 
  -3   4  13       66.96       68.82      1.91 o 
  -2   4  13       40.92       39.56      1.52 o 
  -1   4  13      101.66      108.20      2.49 o 
   0   4  13       88.77       82.97      4.00 o 
   1   4  13       54.26       55.41      1.43 o 
   2   4  13      113.88      113.82      2.60 o 
   3   4  13      148.25      156.84      3.40 o 
   4   4  13       41.13       38.52      1.79 o 
   5   4  13      132.67      130.84      2.60 o 
   6   4  13       38.67       37.17      1.49 o 
  -2   5  13      112.27      111.35      2.54 o 
  -1   5  13       35.49       33.17      1.30 o 
   0   5  13      145.03      145.46      2.82 o 
   1   5  13        0.62        0.87      0.36 o 
   2   5  13      192.85      198.54      4.36 o 
   3   5  13       16.40       14.28      1.06 o 
   4   5  13       93.78       99.42      2.58 o 
   5   5  13       66.22       66.06      1.69 o 
   6   5  13      121.21      126.18      3.36 o 
  -2   6  13       48.28       42.59      1.48 o 
  -1   6  13      132.06      134.46      6.74 o 
   0   6  13       38.66       36.27      1.24 o 
   1   6  13       25.56       23.28      1.28 o 
   2   6  13       44.33       44.01      1.57 o 
   3   6  13        9.50        7.33      0.74 o 
   4   6  13        1.65        1.08      0.49 o 
   5   6  13       29.47       29.81      1.40 o 
   6   6  13       19.21       21.04      1.26 o 
  -2   7  13       93.11       88.34      2.27 o 
  -1   7  13       71.45       67.08      1.87 o 
   0   7  13      139.80      140.33      2.91 o 
   1   7  13       65.83       62.33      1.70 o 
   2   7  13      199.19      203.19      4.80 o 
   3   7  13       36.09       34.90      1.49 o 
   4   7  13       24.19       23.23      1.27 o 
   5   7  13       47.89       51.53      1.98 o 
   6   7  13        3.76        4.97      0.84 o 
  -1   8  13       26.36       29.19      1.73 o 
   0   8  13       21.95       20.02      1.05 o 
   1   8  13       81.62       84.10      2.10 o 
   2   8  13      191.56      187.50      4.67 o 
   3   8  13      105.39      101.43      3.01 o 
   4   8  13      128.20      133.80      3.71 o 
   5   8  13      168.71      177.25      4.66 o 
   0   9  13        7.54        8.85      0.87 o 
   1   9  13        2.90        3.67      0.63 o 
   2   9  13       69.30       65.86      2.37 o 
   3   9  13       20.51       19.63      1.35 o 
   4   9  13       99.82      102.14      3.24 o 
   0   1  14        5.74        7.13      0.63 o 
   1   1  14       56.75       58.89      2.02 o 
   0   2  14       73.28       79.74      1.78 o 
   1   2  14       23.82       23.94      1.80 o 
  -1   3  14       87.92       90.74      2.08 o 
   0   3  14       46.70       48.27      1.32 o 
   1   3  14       76.37       77.51      1.65 o 
   5   3  14       34.56       33.20      1.19 o 
  -1   4  14       27.29       27.92      1.11 o 
   0   4  14       58.58       61.62      1.57 o 
   1   4  14        7.90        7.82      0.58 o 
   2   4  14       87.58       92.61      2.23 o 
   3   4  14       32.49       33.49      1.09 o 
   4   4  14      101.39      100.63      2.45 o 
   5   4  14       18.24       17.15      0.95 o 
  -1   5  14      182.79      188.80      3.63 o 
   0   5  14       49.34       50.36      1.45 o 
   1   5  14       61.70       59.13      1.51 o 
   2   5  14       89.11       88.37      2.30 o 
   3   5  14       37.14       38.43      1.34 o 
   4   5  14       80.32       84.34      2.30 o 
   5   5  14        4.99        5.40      0.70 o 
   0   6  14       39.00       39.15      1.33 o 
   1   6  14      208.64      210.46      3.81 o 
   2   6  14       64.26       66.93      2.04 o 
   3   6  14      170.44      171.67      4.05 o 
   4   6  14       18.40       17.01      1.05 o 
   1   7  14       58.17       57.02      1.63 o 
   2   7  14      137.55      134.76      3.50 o 
   3   7  14       71.54       68.09      2.22 o 
                                                 
